# Supplementary material for: Structural insights into subtype-specific agonist recognition by sphingosine-1-phosphate receptors
Source: PLoS Biol. 2026 Apr 10;24(4):e3003381. doi: 10.1371/journal.pbio.3003381 (PMC13089896; doi:10.1371/journal.pbio.3003381)
Supplement: S1 Data — (XLSX) [file pbio.3003381.s015.xlsx]

## Sheet: Fig 1A
Raw data
Log[CYM5442]	S1PR1-WT						S1PR3-WT						S1PR5-WT
-12	0.659527	0.664128	0.65137	0.659367	0.652775	0.656353	0.610768	0.609677	0.600319	0.600799	0.60164	0.602995	0.550909	0.558302	0.555839	0.545881	0.558212	0.55432
-11	0.659252	0.660329	0.656463	0.656171	0.657612	0.655983	0.609562	0.608656	0.593836	0.614808	0.606986	0.598541	0.558682	0.554831	0.553444	0.556207	0.547401	0.550228
-10	0.660098	0.659973	0.65255	0.657559	0.651104	0.650786	0.60104	0.601356	0.600034	0.611557	0.591625	0.598822	0.557316	0.558529	0.548685	0.552911	0.556552	0.541306
-9	0.653532	0.651688	0.653498	0.651844	0.656788	0.653223	0.604225	0.603099	0.602888	0.600809	0.599154	0.605044	0.559528	0.552749	0.55412	0.546715	0.551038	0.548108
-8	0.615161	0.611655	0.618094	0.614652	0.61086	0.616245	0.607508	0.603091	0.606311	0.600858	0.599836	0.595607	0.550509	0.555877	0.549438	0.554975	0.55534	0.545182
-7	0.575091	0.578196	0.578924	0.570368	0.577057	0.577256	0.609642	0.598477	0.609575	0.609086	0.597866	0.599636	0.541226	0.54474	0.539832	0.539882	0.537458	0.546518
-6	0.563246	0.566444	0.561604	0.56052	0.559684	0.56364	0.587587	0.586165	0.598669	0.585721	0.575419	0.578308	0.522265	0.526301	0.521727	0.51238	0.532736	0.521084
-5	0.564404	0.568114	0.565905	0.562092	0.56242	0.560591	0.572633	0.560319	0.57849	0.5732	0.572099	0.575474	0.526466	0.512921	0.524839	0.5224	0.519533	0.521411
Basal data
Log[CYM5442]	S1PR1-WT						S1PR3-WT						S1PR5-WT
-12	99.6524	100.348	99.3899	100.61	99.7267	100.273	100.089	99.9107	99.9601	100.04	99.8875	100.112	99.3335	100.666	100.904	99.0961	100.35	99.6502
-11	99.6108	99.7736	100.167	100.122	100.466	100.217	99.8918	99.7434	98.8805	102.373	100.775	99.373	100.735	100.041	100.469	100.971	98.4063	98.9146
-10	99.7386	99.7197	99.5698	100.334	99.4714	99.4228	98.4952	98.547	99.9126	101.831	98.2248	99.4196	100.489	100.707	99.6052	100.372	100.051	97.3106
-9	98.7466	98.4679	99.7145	99.4622	100.34	99.7951	99.0172	98.8327	100.388	100.042	99.4748	100.453	100.887	99.6653	100.592	99.2475	99.06	98.5334
-8	92.9489	92.419	94.3125	93.7873	93.3232	94.1458	99.5551	98.8314	100.958	100.05	99.588	98.8858	99.2613	100.229	99.7418	100.747	99.8335	98.0074
-7	86.8944	87.3636	88.3356	87.0301	88.159	88.1894	99.9048	98.0752	101.501	101.42	99.2609	99.5548	97.5875	98.2211	97.998	98.0071	96.6188	98.2476
-6	85.1046	85.5878	85.6928	85.5274	85.5047	86.1092	96.2906	96.0576	99.6853	97.5294	95.5341	96.0139	94.1687	94.8965	94.7112	93.0144	95.77	93.6752
-5	85.2797	85.8403	86.3491	85.7672	85.9228	85.6433	93.84	91.8221	96.3252	95.4445	94.983	95.5433	94.9261	92.4839	95.2763	94.8334	93.3964	93.7341
Normalized data
Log[CYM5442]	S1PR1-WT						S1PR3-WT						S1PR5-WT
-12	2.85207	-1.99221	4.68185	-3.82199	2.33465	-1.47479	-0.192631	1.05249	0.708034	0.151826	1.2138	-0.353941	5.07461	-4.21475	-5.86923	6.72909	-2.00809	2.86795
-11	3.14239	2.00784	-0.733301	-0.423219	-2.81523	-1.08012	1.18423	2.21847	8.23185	-16.1055	-4.97168	4.79944	-4.69287	0.14651	-2.83849	-6.33417	11.5365	7.99446
-10	2.2513	2.38304	3.42781	-1.89951	4.11396	4.45232	10.9172	10.5563	1.03879	-12.3322	12.8015	4.47506	-2.97593	-4.49985	3.18147	-2.16452	0.0727449	19.1723
-9	9.16479	11.107	2.41962	4.17771	-1.93804	1.85789	7.27918	8.56497	-2.27293	0.140127	4.09033	-2.72482	-5.75476	2.76277	-3.69452	5.67397	6.98082	10.6511
-8	49.5697	53.2621	40.0668	43.7269	46.9611	41.2282	3.53017	8.57421	-6.24539	0.0825156	3.30106	8.19492	5.57765	-1.16759	2.22963	-4.77529	1.5905	14.3167
-7	91.7639	88.4936	81.7199	90.8181	82.9506	82.7388	1.09351	13.8441	-10.0321	-9.46517	5.58042	3.53262	17.2426	12.8273	14.3823	14.3187	23.9936	12.6428
-6	104.237	100.869	100.137	101.29	101.448	97.2358	26.2812	27.9047	2.62326	17.648	31.5528	28.2096	41.0689	35.9964	37.2876	49.1129	29.9089	44.5075
-5	103.017	99.1099	95.5636	99.6189	98.5345	100.483	43.3596	57.422	26.0397	32.1777	35.3938	31.4887	35.7901	52.8098	33.3497	36.4362	46.4511	44.0974

## Sheet: Fig 1B
Raw data
Log[HY-X-1011]	S1PR1-WT						S1PR3-WT						S1PR5-WT
-12	0.708583	0.706404	0.706835	0.705823	0.700407	0.70123	0.703167	0.706969	0.701756	0.702679	0.699636	0.699116	0.556481	0.534381	0.557873	0.545419	0.566635	0.549084
-11	0.706998	0.70119	0.703257	0.700126	0.707919	0.701684	0.706304	0.703946	0.700616	0.701961	0.70702	0.701025	0.558434	0.558913	0.553796	0.557397	0.547709	0.552094
-10	0.704549	0.708473	0.702148	0.702178	0.698768	0.702991	0.700241	0.707945	0.701268	0.702179	0.70445	0.704419	0.56055	0.541024	0.552507	0.546867	0.5568	0.548546
-9	0.686036	0.698542	0.684452	0.690068	0.691565	0.693445	0.699624	0.697836	0.697199	0.693294	0.696884	0.692093	0.552807	0.555837	0.551111	0.56133	0.546577	0.556875
-8	0.637336	0.642933	0.644531	0.639695	0.637001	0.640135	0.694726	0.697571	0.697491	0.697682	0.693571	0.691808	0.542618	0.548738	0.546935	0.5441	0.554507	0.534252
-7	0.583721	0.594804	0.584998	0.584605	0.585667	0.59568	0.674715	0.686276	0.67882	0.67313	0.688001	0.682938	0.549963	0.541867	0.540918	0.554573	0.545917	0.536762
-6	0.584129	0.580492	0.579906	0.579013	0.583301	0.583013	0.636042	0.629709	0.627501	0.633052	0.634307	0.632612	0.52843	0.521196	0.534867	0.510637	0.527343	0.521824
-5	0.580038	0.582896	0.585119	0.581756	0.581684	0.580996	0.626052	0.616889	0.625603	0.624573	0.62456	0.621432	0.510215	0.517787	0.52048	0.524615	0.519269	0.528898
Basal data
Log[HY-X-1011]	S1PR1-WT						S1PR3-WT						S1PR5-WT
-12	100.154	99.846	100.072	99.9283	99.9413	100.059	99.7304	100.27	99.9343	100.066	100.037	99.9628	102.026	97.974	101.129	98.8711	101.573	98.4269
-11	99.93	99.1091	99.5651	99.1218	101.013	100.123	100.175	99.8409	99.7719	99.9635	101.093	100.236	102.384	102.472	100.39	101.042	98.1805	98.9665
-10	99.5839	100.138	99.4081	99.4123	99.7074	100.31	99.3154	100.408	99.8648	99.9944	100.726	100.721	102.772	99.192	100.156	99.1337	99.8101	98.3304
-9	96.9671	98.7347	96.9028	97.6978	98.6797	98.9479	99.2278	98.9743	99.2853	98.7292	99.6437	98.9587	101.352	101.908	99.903	101.756	97.9775	99.8236
-8	90.0837	90.8748	91.2508	90.5661	90.8939	91.341	98.5331	98.9367	99.3269	99.3542	99.1699	98.9179	99.4844	100.606	99.146	98.6322	99.3991	95.7681
-7	82.5056	84.072	82.8224	82.7667	83.569	84.9978	95.695	97.3347	96.6681	95.8578	98.3736	97.6496	100.831	99.3465	98.0553	100.531	97.8592	96.2181
-6	82.5632	82.0492	82.1015	81.9749	83.2314	83.1903	90.21	89.3118	89.3599	90.1504	90.6961	90.4538	96.883	95.5567	96.9585	92.5661	94.5297	93.5404
-5	81.9849	82.389	82.8394	82.3633	83.0006	82.9025	88.7932	87.4936	89.0897	88.943	89.3024	88.8551	93.5435	94.9317	94.3504	95.1	93.0824	94.8085
Normalized data
Log[HY-X-1011]	S1PR1-WT						S1PR3-WT						S1PR5-WT
-12	-1.47246	0.281953	-1.00356	-0.186951	-0.260833	-0.929678	0.940397	-2.13091	-0.220982	-0.96953	-0.80718	-0.383332	-12.1355	10.945	-7.02539	5.83488	-9.55589	8.36537
-11	-0.196354	4.47962	1.88183	4.40691	-6.36651	-1.29869	-1.59356	0.310734	0.703834	-0.387434	-6.82088	-1.93831	-14.1748	-14.6752	-2.81543	-6.53348	9.76921	5.29198
-10	1.775	-1.38365	2.7761	2.75231	1.07117	-2.36068	3.30425	-2.91931	0.175032	-0.56362	-4.7281	-4.70237	-16.3849	4.00698	-1.48466	4.3395	0.486449	8.91523
-9	16.6808	6.61193	17.0472	12.5183	6.92569	5.39773	3.80308	5.24714	3.47593	6.64331	1.43431	5.33626	-8.29826	-11.4625	-0.0425639	-10.5952	10.925	0.409782
-8	55.8897	51.3835	49.2418	53.1418	51.2746	48.728	7.76023	5.46157	3.23858	3.08349	4.13297	5.56846	2.3419	-4.04949	4.269	7.19611	2.82772	23.5103
-7	99.0563	90.1336	97.2518	97.5689	92.9988	84.8601	23.9268	14.5869	18.3838	22.9998	8.66898	12.7932	-5.32816	3.12692	10.4824	-3.6173	11.5989	20.9474
-6	98.7282	101.656	101.358	102.079	94.9217	95.156	55.1703	60.2868	60.0124	55.51	52.4016	53.7818	17.1598	24.7144	16.73	41.7497	30.5645	36.2
-5	102.022	99.7205	97.1546	99.8665	96.2365	96.7955	63.2408	70.6436	61.5519	62.3877	60.34	62.8879	36.1824	28.2747	31.5857	27.3158	38.8085	28.9765

## Sheet: Fig 1C
Raw data
Log[Ponesimod]	S1PR1-WT						S1PR3-WT						S1PR5-WT
-12	0.679312	0.672664	0.673736	0.687295	0.684067	0.682697	0.619734	0.634138	0.640768	0.639677	0.64607	0.648082	0.547075	0.551945	0.540135	0.540036	0.54804	0.535397
-11	0.68256	0.687998	0.675212	0.680735	0.686484	0.687415	0.624272	0.642117	0.639562	0.638656	0.64592	0.648059	0.55359	0.542557	0.543245	0.550746	0.550402	0.544325
-10	0.685807	0.681242	0.685263	0.684658	0.682181	0.672584	0.623153	0.629296	0.63104	0.631356	0.644097	0.649068	0.549904	0.543126	0.550083	0.547542	0.544481	0.545957
-9	0.671887	0.681056	0.684408	0.677966	0.689911	0.678664	0.628276	0.629657	0.634225	0.633099	0.642539	0.646553	0.544765	0.548196	0.537733	0.546967	0.548156	0.555828
-8	0.665722	0.656946	0.655241	0.651877	0.643637	0.660488	0.621816	0.617718	0.637508	0.633091	0.641156	0.645487	0.543308	0.545588	0.539412	0.544065	0.540806	0.540839
-7	0.626257	0.610694	0.587823	0.593652	0.614624	0.599046	0.619625	0.625849	0.639642	0.628477	0.638522	0.632875	0.545483	0.542975	0.545598	0.530735	0.531568	0.544829
-6	0.575688	0.577135	0.574474	0.585868	0.583189	0.574356	0.601017	0.601854	0.617587	0.616165	0.579829	0.576874	0.531795	0.53656	0.53451	0.539876	0.533998	0.532772
-5	0.573634	0.575263	0.570608	0.586597	0.574012	0.57759	0.530814	0.526074	0.602633	0.590319	0.550557	0.553362	0.532308	0.523695	0.51391	0.523466	0.53574	0.52835
Basal data
Log[Ponesimod]	S1PR1-WT						S1PR3-WT						S1PR5-WT
-12	100.492	99.5083	99.0038	100.996	100.1	99.8998	98.8512	101.149	100.085	99.9149	99.8445	100.155	100.608	101.503	99.3313	99.3131	100.785	98.4599
-11	100.972	101.777	99.2206	100.032	100.454	100.59	99.5751	102.421	99.8968	99.7554	99.8212	100.152	101.806	99.7767	99.9032	101.283	101.219	100.102
-10	101.453	100.777	100.698	100.609	99.8242	98.4198	99.3966	100.376	98.5657	98.615	99.5396	100.308	101.128	99.8813	101.161	100.693	100.13	100.402
-9	99.3934	100.75	100.572	99.6253	100.955	99.3095	100.214	100.434	99.0632	98.8874	99.2988	99.9192	100.183	100.814	98.8896	100.588	100.806	102.217
-8	98.4813	97.1831	96.2859	95.7917	94.184	96.6498	99.1834	98.5297	99.576	98.8861	99.0851	99.7544	99.9148	100.334	99.1983	100.054	99.4546	99.4607
-7	92.6433	90.3409	86.3791	87.2357	89.9386	87.659	98.8339	99.8266	99.9092	98.1654	98.6781	97.8053	100.315	99.8535	100.336	97.6026	97.7559	100.194
-6	85.1624	85.3766	84.4175	86.0918	85.3386	84.0461	95.8658	95.9992	96.4644	96.2423	89.6075	89.1508	97.7975	98.6737	98.2968	99.2836	98.2026	97.9773
-5	84.8586	85.0997	83.8494	86.1989	83.9958	84.5193	84.668	83.9119	94.1286	92.2053	85.0838	85.5172	97.8919	96.308	94.5084	96.2658	98.5231	97.164
Normalized data
Log[Ponesimod]	S1PR1-WT						S1PR3-WT						S1PR5-WT
-12	-1.25789	5.05214	8.28962	-4.49537	1.25397	2.54028	9.26879	-5.47455	1.35074	2.4435	2.89477	0.899476	4.74033	-0.946087	1.83832	1.95593	-5.59104	9.38529
-11	-4.34133	-9.50341	6.89854	1.68968	-1.01537	-1.88909	4.62353	-13.6415	2.55912	3.4668	3.04434	0.922618	-2.86705	10.0169	-1.85673	-10.7683	-8.38909	-1.19029
-10	-7.42369	-3.09073	-2.57994	-2.0094	3.02504	12.0372	5.76917	-0.518431	11.1011	10.7843	4.85151	-0.0777892	1.4372	9.35223	-9.98126	-6.96221	-1.37505	-3.12379
-9	5.7896	-2.9137	-1.7734	4.30135	-4.233	6.32777	0.525141	-0.888265	7.90824	9.03668	6.39642	2.41566	7.43786	3.43124	4.69205	-6.27813	-5.72877	-14.8164
-8	11.6423	19.9727	25.7301	28.9017	39.2184	23.395	7.1372	11.3321	4.61799	9.0448	7.76776	3.4729	9.13982	6.47722	2.69778	-2.83089	2.97797	2.93903
-7	49.1048	63.8791	89.3021	83.8053	66.4608	81.0888	9.38019	3.01008	2.4795	13.6698	10.3799	15.9804	6.59957	9.52917	-4.65229	13.0069	13.9201	-1.78755
-6	97.1091	95.735	101.89	91.1457	95.9788	104.273	28.4263	27.5699	24.585	26.0098	68.5851	71.5159	22.5846	17.0203	8.52232	2.14651	11.0426	12.4938
-5	99.0585	97.5119	105.535	90.4581	104.596	101.236	100.282	105.134	39.5736	51.9152	97.6138	94.8324	21.9852	32.0429	32.9978	21.6438	8.97812	17.7325

## Sheet: Fig 1D
Raw data
Log[SAR247799]	S1PR1-WT						S1PR3-WT						S1PR5-WT
-12	0.736241	0.734435	0.745739	0.733889	0.726449	0.730018	0.710427	0.701704	0.71981	0.708497	0.709552	0.704201	0.665544	0.652731	0.656045	0.659877	0.670835	0.656705
-11	0.739854	0.742856	0.746194	0.737279	0.731041	0.727495	0.713715	0.702514	0.701045	0.710453	0.710362	0.710815	0.645346	0.662402	0.642677	0.674606	0.655154	0.651801
-10	0.732671	0.744297	0.740595	0.742967	0.721943	0.739284	0.70348	0.71106	0.713969	0.711306	0.715891	0.702036	0.663886	0.654804	0.65729	0.663773	0.656596	0.657553
-9	0.723971	0.726482	0.717127	0.719818	0.726197	0.723768	0.712803	0.706802	0.718105	0.709668	0.705472	0.718536	0.641353	0.641402	0.645953	0.646445	0.642972	0.642634
-8	0.682369	0.68571	0.674278	0.671403	0.671337	0.683437	0.700577	0.705435	0.700906	0.701603	0.718987	0.701819	0.621165	0.630839	0.632829	0.636545	0.633539	0.637832
-7	0.646423	0.645242	0.645732	0.649212	0.657281	0.651047	0.701138	0.700626	0.707759	0.70554	0.703247	0.70038	0.61071	0.608539	0.600659	0.602713	0.601896	0.604442
-6	0.641082	0.639043	0.632539	0.632469	0.632721	0.632528	0.692459	0.687589	0.680057	0.691881	0.693689	0.686146	0.574004	0.582677	0.574599	0.5768	0.583425	0.587478
-5	0.630327	0.629236	0.62873	0.618158	0.61733	0.623868	0.636003	0.637467	0.626072	0.628526	0.635945	0.637631	0.574803	0.546045	0.585771	0.561448	0.56375	0.571434
Basal data
Log[SAR247799]	S1PR1-WT						S1PR3-WT						S1PR5-WT
-12	100.242	99.9964	101.535	99.922	98.909	99.395	100.197	98.9665	101.52	99.9246	100.073	99.3187	100.796	98.8552	99.3572	99.9376	101.597	99.4572
-11	100.734	101.143	101.597	100.383	99.5342	99.0515	100.661	99.0808	98.8735	100.201	100.188	100.251	97.7368	100.32	97.3327	102.168	99.2222	98.7144
-10	99.7561	101.339	100.835	101.158	98.2955	100.657	99.217	100.286	100.696	100.321	100.967	99.0133	100.545	99.1693	99.5457	100.528	99.4406	99.5856
-9	98.5717	98.9136	97.6398	98.0062	98.8748	98.544	100.532	99.6856	101.28	100.09	99.498	101.34	97.1321	97.1394	97.8287	97.9033	97.3773	97.326
-8	92.9073	93.3622	91.8058	91.4143	91.4053	93.0528	98.8076	99.4927	98.8539	98.9523	101.404	98.9828	94.0746	95.5397	95.8411	96.4039	95.9487	96.5988
-7	88.0131	87.8523	87.919	88.3929	89.4915	88.6428	98.8866	98.8144	99.8205	99.5075	99.1842	98.7798	92.4912	92.1624	90.9689	91.28	91.1564	91.542
-6	87.286	87.0083	86.1228	86.1132	86.1475	86.1214	97.6626	96.9758	95.9135	97.5811	97.8361	96.7723	86.9321	88.2457	87.0223	87.3555	88.359	88.9728
-5	85.8217	85.6731	85.6042	84.1648	84.052	84.9422	89.7002	89.9067	88.2995	88.6457	89.692	89.9299	87.0532	82.6979	88.7142	85.0306	85.3791	86.543
Normalized data
Log[SAR247799]	S1PR1-WT						S1PR3-WT						S1PR5-WT
-12	-0.183903	1.56295	-9.37329	2.09106	9.28951	5.83638	0.138706	8.88099	-9.26457	2.07322	1.01629	6.37871	-4.11775	9.67167	6.1047	1.98085	-9.81102	5.39447
-11	-3.68002	-6.5835	-9.81315	-1.18797	4.84695	8.27734	-3.15702	8.06885	9.5417	0.112414	0.20408	-0.249989	17.6195	-0.735324	20.4911	-13.8699	7.06415	10.6724
-10	3.27015	-7.9784	-4.39701	-6.69152	13.649	-3.1286	7.10117	-0.495143	-3.41071	-0.74243	-5.33712	8.5485	-2.33274	7.44033	4.76502	-2.21194	5.51228	4.48214
-9	11.6866	9.25718	18.3087	15.7048	9.5331	11.8835	-2.24249	3.77161	-7.5556	0.899751	5.10433	-7.98764	21.9162	21.8642	16.9662	16.4363	20.1741	20.5384
-8	51.9374	48.7048	59.7649	62.5466	62.6106	50.9036	10.0102	5.14213	9.68098	8.98211	-8.44028	8.76538	43.6424	33.2319	31.0897	27.0906	30.3253	25.7055
-7	86.715	87.8578	87.3838	84.0165	76.2098	82.2409	9.44861	9.96194	2.81288	5.03682	7.33417	10.2082	54.894	57.2303	65.7112	63.5006	64.3792	61.6393
-6	91.8818	93.8553	100.148	100.216	99.972	100.158	18.1464	23.0268	30.5756	18.7254	16.9139	24.4729	94.3969	85.0627	93.7561	91.3879	84.2574	79.896
-5	102.287	103.343	103.833	114.061	114.863	108.537	74.7271	73.2597	84.6801	82.22	74.7851	73.0947	93.5364	124.485	81.7331	107.909	105.432	97.1619

## Sheet: Fig 1E
kcal/mol
S1PR1_CYM5442				S1PR3_CYM5442				S1PR5_CYM5442
X_axis	Energy_value	Standard_error		X_axis	Energy_value	Standard_error		X_axis	Energy_value	Standard_error
0	12.058	9 1.012153		0	9.44175	0.348186		0	3.50529	0.257749
0.007937	10.299	9 0.706838		0.007874	7.56136	0.842992		0.006289	2.43171	0.765028
0.015873	8.79367	1.34891		0.015748	6.47073	1.24208		0.012579	1.44998	0.926509
0.02381	6.77755	1.49733		0.023622	4.74556	0.889007		0.018868	0.304765	0.364816
0.031746	4.56782	1.02149		0.031496	3.43716	0.397123		0.025157	0.03406	0.057855
0.039683	3.1137	0.579589		0.03937	2.88238	0.308154		0.031447	0.122336	0.055341
0.047619	2.18941	0.55261		0.047244	2.35889	0.36692		0.037736	0.141191	0.060043
0.055556	1.22524	0.572307		0.055118	1.63472	0.513635		0.044025	0	0.135602
0.063492	0.363757	0.368152		0.062992	0.556504	0.378493		0.050314	0.035102	0.195881
0.071429	0	0.069716		0.070866	0.204657	0.106495		0.056604	0.378466	0.2095
0.079365	0.006472	0.118298		0.07874	0.027878	0.139169		0.062893	0.528682	0.062831
0.087302	0.427035	0.395581		0.086614	0	0.165811		0.069182	0.510439	0.074499
0.095238	1.01405	0.318491		0.094488	0.410015	0.291347		0.075472	0.731758	0.27681
0.103175	1.4613	0.210085		0.102362	0.823461	0.186726		0.081761	1.23074	0.259389
0.111111	1.81818	0.107872		0.110236	1.05515	0.110551		0.08805	1.51785	0.133978
0.119048	1.84815	0.069755		0.11811	1.14808	0.030133		0.09434	1.65708	0.055727
0.126984	1.66903	0.22725		0.125984	1.22517	0.144228		0.100629	1.66862	0.067053
0.134921	1.20938	0.224873		0.133858	1.73511	0.370634		0.106918	1.47958	0.214913
0.142857	1.13637	0.100545		0.141732	2.19542	0.278331		0.113208	1.1025	0.119851
0.150794	1.20053	0.053919		0.149606	2.58846	0.219604		0.119497	1.23761	0.149561
0.15873	1.1269	0.100224		0.15748	3.36264	0.560195		0.125786	1.34437	0.057218
0.166667	1.25533	0.245437		0.165354	4.35192	0.518436		0.132075	1.30246	0.076348
0.174603	1.75581	0.31637		0.173228	5.0032	0.3389		0.138365	1.50549	0.279073
0.18254	2.20139	0.247997		0.181102	5.48556	0.221035		0.144654	2.04314	0.316421
0.190476	2.5203	0.158177		0.188976	5.80077	0.122518		0.150943	2.46452	0.223755
0.198413	2.67889	0.042692		0.19685	5.8731	0.0508		0.157233	2.75502	0.141825
0.206349	2.74337	0.115886		0.204724	5.77895	0.093598		0.163522	2.88442	0.048013
0.214286	3.36628	0.341759		0.212598	5.93422	0.245713		0.169811	2.80477	0.093733
0.222222	3.79047	0.235784		0.220472	6.32222	0.242203		0.176101	2.97811	0.252426
0.230159	3.94976	0.066097		0.228346	6.54281	0.066794		0.18239	3.40812	0.230632
0.238095	3.82894	0.187522		0.23622	6.63713	0.111886		0.188679	3.66336	0.122086
0.246032	3.57817	0.111038		0.244094	7.07688	0.350834		0.194969	4.05473	0.367766
0.253968	3.77644	0.186452		0.251969	7.55675	0.29857		0.201258	4.72329	0.503851
0.261905	3.95953	0.070264		0.259843	7.92907	0.153287		0.207547	5.50455	0.387669
0.269841	3.94751	0.063982		0.267717	8.12431	0.060428		0.213836	6.25351	0.273947
0.277778	3.78393	0.146537		0.275591	8.10791	0.088602		0.220126	6.58995	0.156835
0.285714	3.44432	0.29501		0.283465	7.83925	0.270146		0.226415	6.69772	0.055514
0.293651	2.84503	0.398062		0.291339	7.30741	0.309121		0.232704	6.52776	0.202321
0.301587	2.30372	0.13771		0.299213	7.05697	0.064696		0.238994	6.31668	0.104376
0.309524	2.18947	0.066451		0.307087	7.06026	0.056294		0.245283	6.50573	0.184048
0.31746	1.95175	0.256657		0.314961	6.87389	0.213936		0.251572	6.65291	0.064289
0.325397	1.48003	0.304521		0.322835	6.61345	0.114793		0.257862	6.49663	0.173275
0.333333	1.2267	0.075134		0.330709	6.74956	0.181832		0.264151	6.40732	0.125498
0.34127	1.30447	0.060914		0.338583	6.95926	0.091753		0.27044	6.67273	0.23696
0.349206	1.30672	0.051155		0.346457	7.00223	0.041152		0.27673	6.98125	0.138686
0.357143	1.15333	0.137396		0.354331	6.86006	0.130342		0.283019	7.14654	0.047057
0.365079	0.844463	0.261017		0.362205	6.5493	0.26998		0.289308	7.12561	0.083477
0.373016	0.432402	0.20959		0.370079	6.10952	0.212095		0.295597	6.90673	0.253889
0.380952	0.360491	0.114245		0.377953	6.03848	0.105295		0.301887	6.24078	0.389593
0.388889	0.439452	0.058188		0.385827	6.12768	0.058588		0.308176	5.83601	0.086476
0.396825	0.323807	0.141889		0.393701	5.99184	0.153965		0.314465	5.78225	0.059883
0.404762	0.287506	0.15675		0.401575	5.99651	0.175667		0.320755	5.60145	0.19328
0.412698	0.636437	0.244307		0.409449	6.40448	0.299806		0.327044	5.41289	0.108703
0.420635	0.92324	0.128855		0.417323	6.82645	0.249404		0.333333	5.63792	0.230677
0.428571	1.06264	0.038249		0.425197	7.14595	0.163119		0.339623	5.96033	0.15641
0.436508	1.02589	0.090769		0.433071	7.32447	0.04542		0.345912	6.15085	0.073409
0.444444	0.78715	0.255178		0.440945	7.34378	0.087854		0.352201	6.18358	0.052938
0.452381	0.23978	0.356552		0.448819	7.72203	0.319718		0.358491	6.08292	0.084787
0.460317	-0.17157	8 0.071664		0.456693	8.15508	0.256477		0.36478	6.29406	0.269724
0.468254	-0.21121	4 0.063100		0.464567	8.37883	0.066628		0.371069	6.69602	0.249697
0.47619	-0.4099	2 0.226310		0.472441	8.30545	0.098487		0.377358	6.94879	0.072049
0.484127	-0.74077	3 0.168406		0.480315	8.44295	0.221177		0.383648	7.16237	0.206599
0.492063	-0.69718	9 0.165113		0.488189	8.80728	0.256906		0.389937	7.72423	0.41203
0.5	-0.46343	6 0.114314		0.496063	9.08592	0.092185		0.396226	8.26641	0.311683
0.507937	-0.35353	5 0.035978		0.503937	9.11066	0.055953		0.402516	8.68428	0.157402
0.515873	-0.37548	9 0.079595		0.511811	8.94627	0.141643		0.408805	8.88715	0.061946
0.52381	-0.57551	8 0.201635		0.519685	8.61677	0.302873		0.415094	8.87856	0.081103
0.531746	-0.84523	2 0.108836		0.527559	7.89983	0.508388		0.421384	8.60902	0.281252
0.539683	-0.65819	2 0.173729		0.535433	7.08805	0.320162		0.427673	8.02276	0.341885
0.547619	-0.53232	4 0.061228		0.543307	6.78665	0.101224		0.433962	7.69514	0.080509
0.555556	-0.62897	1 0.137202		0.551181	6.51978	0.255405		0.440252	7.66002	0.05552
0.563492	-0.65951	7 0.165890		0.559055	6.00251	0.282028		0.446541	7.52179	0.227273
0.571429	-0.2915	1 0.236515		0.566929	5.84908	0.095656		0.45283	6.79532	0.429879
0.579365	-0.04323	3 0.094879		0.574803	6.00423	0.10759		0.459119	6.32456	0.113209
0.587302	0.005614	0.029028		0.582677	6.11224	0.033859		0.465409	6.2962	0.027572
0.595238	-0.10292	1 0.118132		0.590551	6.09082	0.080079		0.471698	6.22806	0.09223
0.603175	-0.38531	2 0.273179		0.598425	5.83839	0.232616		0.477987	6.02943	0.16712
0.611111	-1.01938	0 0.454334		0.606299	5.53344	0.110153		0.484277	5.65677	0.307183
0.619048	-1.73123	5 0.183740		0.614173	5.67059	0.16639		0.490566	4.90636	0.403331
0.626984	-1.87813	7 0.069179		0.622047	5.80646	0.061182		0.496855	4.49817	0.122972
0.634921	-2.08729	0 0.244273		0.629921	5.71489	0.113834		0.503145	4.41594	0.053355
0.642857	-2.56907	7 0.248792		0.637795	5.78358	0.199729		0.509434	4.21744	0.249574
0.650794	-2.66874	5 0.110564		0.645669	6.14833	0.253819		0.515723	3.67897	0.22427
0.65873	-2.50712	0 0.098287		0.653543	6.43664	0.099528		0.522013	3.6474	0.113639
0.666667	-2.41984	1 0.021515		0.661417	6.49238	0.032191		0.528302	3.80713	0.106789
0.674603	-2.46219	6 0.075205		0.669291	6.37311	0.120333		0.534591	3.9175	0.027448
0.68254	-2.57634	2 0.084844		0.677165	6.0793	0.274094		0.540881	3.87512	0.087619
0.690476	-2.32159	1 0.290825		0.685039	5.55642	0.259641		0.54717	3.62696	0.201905
0.698413	-1.89992	2 0.260695		0.692913	5.41422	0.079538		0.553459	3.47922	0.116623
0.706349	-1.51745	0 0.245356		0.700787	5.48838	0.044305		0.559748	3.68528	0.202664
0.714286	-0.7614	9 0.576485		0.708661	5.61761	0.15974		0.566038	3.87746	0.066553
0.722222	0.230705	0.527005		0.716535	6.09524	0.429303		0.572327	3.74184	0.176917
0.730159	0.850657	0.306224		0.724409	6.82633	0.451906		0.578616	3.64101	0.123787
0.738095	1.2422	0.141443		0.732283	7.56797	0.375837		0.584906	3.90609	0.207975
0.746032	1.44348	0.036336		0.740157	8.15348	0.325937		0.591195	4.10021	0.073315
0.753968	1.36333	0.102191		0.748031	8.89688	0.612812		0.597484	4.05682	0.103968
0.761905	1.09911	0.269494		0.755906	10.2516	8 0.774332		0.603774	3.79934	0.183421
0.769841	0.594584	0.341917		0.76378	11.2781	3 0.579474		0.610063	3.43096	0.311465
0.777778	0.233141	0.074386		0.771654	12.2743	8 0.681889		0.616352	2.6985	0.520145
0.785714	0.208804	0.053938		0.779528	14.0813	0 1.030042		0.622642	1.83808	0.334018
0.793651	0.058991	0.194239		0.787402	15.7662	0 0.776788		0.628931	1.53184	0.105863
0.801587	-0.17895	5 0.111670		0.795276	16.755	1 0.558884		0.63522	1.25657	0.265429
0.809524	0.038208	0.215159		0.80315	17.5448	1 0.402013		0.641509	0.676424	0.297395
0.81746	0.330516	0.152068		0.811024	18.2404	9 0.285935		0.647799	0.490013	0.077009
0.825397	0.515931	0.075578		0.818898	18.6086	3 0.172814		0.654088	0.58285	0.073129
0.833333	0.574687	0.0173		0.826772	18.7343	5 0.058015		0.660377	0.614152	0.035229
0.84127	0.720164	0.215809		0.834646	18.594	0 0.149849		0.666667	0.502006	0.117944
0.849206	1.301	0.431914		0.84252	18.5903	2 0.163569		0.672956	0.221845	0.266044
0.857143	1.88389	0.304504		0.850394	18.9265	7 0.251289		0.679245	-0.33007	5 0.265141
0.865079	2.44849	0.388686		0.858268	19.4201	6 0.368398		0.685535	-0.47458	7 0.079151
0.873016	3.51773	0.667602		0.866142	20.2241	2 0.644889		0.691824	-0.41269	6 0.043435
0.880952	4.51329	0.569488		0.874016	21.2896	9 0.625967		0.698113	-0.37378	2 0.091264
0.888889	5.31504	0.448194		0.88189	22.4349	6 0.539869		0.704403	-0.06337	9 0.335511
0.896825	6.11696	0.368956		0.889764	23.3014	9 0.400353		0.710692	0.421552	0.281892
0.904762	6.61135	0.224935		0.897638	23.7595	9 0.246370		0.716981	0.77582	0.099474
0.912698	6.96301	0.214571		0.905512	24.0623	7 0.092701		0.72327	0.803536	0.062266
0.920635	7.56985	0.505077		0.913386	24.4941	0 0.310262		0.72956	0.609842	0.127058
0.928571	8.39143	0.531512		0.92126	25.0938	2 0.451275		0.735849	0.446049	0.102947
0.936508	9.37364	0.462103		0.929134	25.7795	7 0.439780		0.742138	0.531488	0.217444
0.944444	10.5504	8 0.752101		0.937008	27.0907	0 0.809930		0.748428	0.927596	0.316703
0.952381	11.9762	0 0.938642		0.944882	28.5878	0 0.924608		0.754717	1.84871	0.529038
0.960317	13.4706	6 0.972272		0.952756	29.9979	7 1.031921		0.761006	2.97995	0.70591
0.968254	15.5618	7 1.387849		0.96063	32.3568	4 1.482296		0.767296	3.8837	0.536422
0.97619	18.3818	7 1.846304		0.968504	35.0829	6 1.864408		0.773585	4.57028	0.335201
0.984127	21.4179	7 2.090599		0.976378	38.6618	4 2.156116		0.779874	5.26178	0.202572
0.992063	24.0243	0 1.567280		0.984252	41.3173	2 1.752510		0.786164	5.50727	0.088901
1	26.6282	8 0.698618		0.992126	43.8761	3 0.992865		0.792453	5.55091	0.025986
				1	45.514	7 1.344111		0.798742	5.64824	0.160281
								0.805031	6.02209	0.380987
								0.811321	6.63386	0.314061
								0.81761	7.30233	0.353996
								0.823899	8.24234	0.624962
								0.830189	9.23957	0.638539
								0.836478	10.2478	6 0.559863
								0.842767	11.0724	9 0.451625
								0.849057	11.7628	9 0.362315
								0.855346	12.8342	1 0.622920
								0.861635	13.9641	4 0.719937
								0.867925	15.0249	2 0.694394
								0.874214	16.4776	6 0.995414
								0.880503	18.3339	2 1.076035
								0.886792	19.9014	4 0.817599
								0.893082	21.0147	1 0.581912
								0.899371	22.2561	5 0.518342
								0.90566	23.1529	7 0.321649
								0.91195	23.5197	7 0.214099
								0.918239	23.709	3 0.059940
								0.924528	23.9343	8 0.218113
								0.930818	24.4666	0 0.412015
								0.937107	25.0909	8 0.376163
								0.943396	26.1142	4 0.655803
								0.949686	27.4423	7 0.877462
								0.955975	28.8098	6 0.857578
								0.962264	30.2575	2 0.996215
								0.968553	32.5695	9 1.419464
								0.974843	35.5434	5 1.589009
								0.981132	38.0614	9 1.700345
								0.987421	39.906	9 1.312222
								0.993711	42.1652	3 0.642248
								1	27.7825	7 14.113978

## Sheet: Fig 1F
kcal/mol
S1PR1_HYX1011				S1PR3_HYX1011				S1PR5_HYX1011
X_axis	Energy_value	Standard_error		X_axis	Energy_value	Standard_error		X_axis	Energy_value	Standard_error
0	4.47266	1.31449		0	6.9369	0.926523		0	7.95359	1.12866
0.015228	2.5726	1.97209		0.027778	4.62605	2.28889		0.021739	5.09126	2.35218
0.030457	0.667946	0.728066		0.055556	1.02876	2.02212		0.043478	2.98858	1.33569
0.045685	0	0.222581		0.083333	0	0.933293		0.065217	0.652588	1.05555
0.060914	0.802823	0.885211		0.111111	2.23144	2.134		0.086957	0	0.421866
0.076142	2.10214	0.743833		0.138889	5.58189	1.23324		0.108696	1.18109	0.859372
0.091371	3.56142	0.84412		0.166667	7.31602	1.24379		0.130435	2.05534	1.12884
0.106599	5.15526	1.01829		0.194444	10.6208	7 1.895432		0.152174	6.85033	1.57272
0.121827	6.56324	0.401716		0.222222	12.3284	9 0.470198		0.173913	8.28178	0.770289
0.137056	6.48318	0.335158		0.25	11.3214	7 1.139304		0.195652	9.11098	0.367731
0.152284	6.10805	0.15911		0.277778	9.7581	1.09393		0.217391	9.41079	0.343493
0.167513	6.64322	0.473946		0.305556	8.86238	0.286024		0.23913	10.0739	0.35651
0.182741	7.2694	0.477741		0.333333	7.89666	0.935518		0.26087	10.8139	0.960506
0.19797	8.34719	0.874355		0.361111	5.92498	1.31662		0.282609	12.5552	1.0945
0.213198	10.1197	1.02868		0.388889	3.70327	1.00059		0.304348	14.5276	0.720016
0.228426	11.067	0.319291		0.416667	2.59661	0.401305		0.326087	15.1369	0.319247
0.243655	10.1981	1.11282		0.444444	2.17179	0.298437		0.347826	14.5212	0.632269
0.258883	7.99133	1.09937		0.472222	2.58877	0.731766		0.369565	14.3398	0.517917
0.274112	6.36069	1.00172		0.5	3.66867	0.569773		0.391304	15.1147	0.388589
0.28934	4.4993	1.31243		0.527778	3.64446	0.450461		0.413043	15.6263	0.583845
0.304569	2.57547	1.01056		0.555556	3.61909	0.555614		0.434783	16.9893	2.03436
0.319797	1.52716	0.321112		0.583333	4.42387	0.800999		0.456522	21.5113	1.04012
0.335025	1.12123	0.354214		0.611111	5.12689	0.425237		0.478261	21.8901	0.462976
0.350254	0.527036	0.439547		0.638889	2.29581	2.20933		0.5	20.3188	0.725111
0.365482	-1.03419	1.18875		0.666667	0.392708	0.564761		0.521739	20.2742	0.499454
0.380711	-3.15379	1.24525		0.694444	1.45346	1.81804		0.543478	20.5049	0.840398
0.395939	-5.3505	1.75344		0.722222	5.75423	3.18027		0.565217	16.9805	1.38671
0.411168	-8.36064	1.68617		0.75	12.0846	0 2.464795		0.586957	15.5372	1.46386
0.426396	-11.133	1.30897		0.777778	14.9807	4 1.231961		0.608696	13.7185	0.705896
0.441624	-13.0258	1.13383		0.805556	16.6024	0 0.665761		0.630435	10.0522	2.67243
0.456853	-14.4408	0.577197		0.833333	18.1953	3 1.518296		0.652174	6.39308	1.21322
0.472081	-14.3476	0.553119		0.861111	20.2807	4 1.251160		0.673913	5.63983	0.427808
0.48731	-13.842	0.280444		0.888889	21.684	8 0.458888		0.695652	4.7556	0.81269
0.502538	-14.0538	0.249825		0.916667	19.2327	2 1.274326		0.717391	1.91933	1.66938
0.517766	-13.972	0.265405		0.944444	20.7845	6 2.542753		0.73913	1.13914	0.651367
0.532995	-13.8551	0.287966		0.972222	22.2335	9 2.451101		0.76087	2.72205	1.72885
0.548223	-14.8155	0.920373		1	28.8884	1 1.900464		0.782609	6.08101	3.38513
0.563452	-15.7973	0.318912						0.804348	13.2956	2.37303
0.57868	-15.3754	0.593301						0.826087	16.7241	1.09097
0.593909	-14.2516	0.98296						0.847826	18.8166	1.69482
0.609137	-11.8851	1.22868						0.869565	20.8511	1.96005
0.624365	-9.94627	0.927874						0.891304	25.8578	1.86586
0.639594	-8.61362	0.960862						0.913043	27.5205	0.192652
0.654822	-7.09047	0.936587						0.934783	28.7868	1.42301
0.670051	-5.14494	0.822932						0.956522	31.7898	2.58345
0.685279	-4.21652	0.52362						0.978261	36.837	3.24627
0.700508	-3.25638	0.695637						1	39.5345	1.5601
0.715736	-1.16045	1.25737
0.730964	0.567102	1.30957
0.746193	2.86001	1.29081
0.761421	5.0685	0.909697
0.77665	6.4147	0.679826
0.791878	6.86842	0.24011
0.807107	6.76381	0.217772
0.822335	6.89795	0.322367
0.837563	7.14949	0.391633
0.852792	7.85916	0.346676
0.86802	8.84308	0.724163
0.883249	10.0132	1.02102
0.898477	12.0799	1.57318
0.913706	15.4899	1.66976
0.928934	17.6006	1.09658
0.944162	18.3923	0.442324
0.959391	17.8496	0.436481
0.974619	19.4321	1.71149
0.989848	21.6686	2.91554
1.00508	26.0195	1.63913

## Sheet: Fig 1G
kcal/mol
S1PR1_Ponesimod				S1PR3_Ponesimod				S1PR5_Ponesimod
X_axis	Energy_value	Standard_error		X_axis	Energy_value	Standard_error		X_axis	Energy_value	Standard_error
0	14.7364	3 0.375359		0	15.087	9 0.482816		0	3.49494	0.144511
0.006329	12.7242	6 0.916688		0.009346	12.6283	4 1.038625		0.009174	2.09341	0.595997
0.012658	10.7357	7 1.583366		0.018692	10.8383	5 1.769392		0.018349	1.41123	0.881715
0.018987	8.35365	1.78194		0.028037	8.00575	1.74578		0.027523	0.268671	0.417887
0.025316	5.57244	1.29695		0.037383	5.57786	1.37426		0.036697	0	0.102342
0.031646	3.7342	0.994713		0.046729	2.89644	1.01272		0.045872	0.159641	0.118102
0.037975	2.04589	0.671159		0.056075	1.36429	0.766535		0.055046	0.422335	0.20563
0.044304	1.1238	0.59275		0.065421	0.51796	0.494343		0.06422	1.24008	0.556925
0.050633	0.37915	0.314504		0.074766	0	0.106365		0.073394	2.11016	0.56272
0.056962	0.049855	0.048278		0.084112	0.052879	0.220371		0.082569	3.02146	0.712747
0.063291	0	0.066011		0.093458	0.705296	0.436001		0.091743	4.69463	1.02085
0.06962	0.303787	0.327719		0.102804	1.2295	0.329359		0.100917	6.2874	0.826395
0.075949	0.835452	0.287778		0.11215	1.78418	0.246249		0.110092	7.60511	0.584746
0.082278	1.16444	0.153427		0.121495	2.14712	0.118037		0.119266	8.31553	0.326467
0.088608	1.38145	0.069206		0.130841	2.20542	0.056793		0.12844	8.80672	0.227756
0.094937	1.38275	0.071638		0.140187	2.03451	0.223891		0.137615	9.17143	0.100907
0.101266	1.23462	0.144842		0.149533	1.63976	0.129125		0.146789	9.18	0.074191
0.107595	1.21466	0.173877		0.158879	1.74407	0.143606		0.155963	8.99327	0.23587
0.113924	1.54695	0.225001		0.168224	1.88891	0.06902		0.165138	8.45853	0.334868
0.120253	1.75112	0.063955		0.17757	2.15225	0.259013		0.174312	8.13459	0.060739
0.126582	1.87414	0.149137		0.186916	2.74357	0.46704		0.183486	8.13081	0.053768
0.132911	2.47173	0.414041		0.196262	3.484	0.390162		0.192661	7.99094	0.165598
0.139241	3.11732	0.352381		0.205607	4.10242	0.273451		0.201835	7.92027	0.151483
0.14557	3.58795	0.269968		0.214953	4.46061	0.172796		0.211009	8.28739	0.293536
0.151899	3.93898	0.180082		0.224299	4.62064	0.044633		0.220183	8.7171	0.245981
0.158228	4.16305	0.073574		0.233645	4.72537	0.146241		0.229358	9.0381	0.160846
0.164557	4.54017	0.342474		0.242991	5.25462	0.376943		0.238532	9.21983	0.049993
0.170886	5.32853	0.444196		0.252336	5.72871	0.266134		0.247706	9.50266	0.265557
0.177215	5.85383	0.27008		0.261682	5.97725	0.069249		0.256881	10.1706	9 0.419541
0.183544	6.10411	0.072272		0.271028	6.09581	0.134712		0.266055	10.654	2 0.270893
0.189873	6.26705	0.179698		0.280374	6.67067	0.385438		0.275229	10.9096	7 0.068977
0.196203	6.86908	0.414022		0.28972	7.21051	0.265502		0.284404	10.9201	6 0.064787
0.202532	7.44163	0.270386		0.299065	7.47262	0.103969		0.293578	11.3176	8 0.302287
0.208861	7.68281	0.071062		0.308411	7.54727	0.020362		0.302752	11.8262	6 0.291677
0.21519	7.62433	0.109235		0.317757	7.45704	0.109401		0.311927	12.1882	2 0.212762
0.221519	7.35977	0.190921		0.327103	7.18211	0.253872		0.321101	12.4526	9 0.136726
0.227848	6.96903	0.317111		0.336449	6.7664	0.167294		0.330275	12.5874	8 0.049306
0.234177	6.36784	0.492344		0.345794	6.78432	0.126946		0.33945	12.4178	2 0.250901
0.240506	5.28583	0.501544		0.35514	6.8939	0.057316		0.348624	11.7053	1 0.259801
0.246835	4.69359	0.169378		0.364486	6.83817	0.084493		0.357798	11.6246	1 0.061746
0.253165	4.37685	0.25988		0.373832	7.02217	0.247312		0.366972	11.6334	3 0.060830
0.259494	3.93197	0.300984		0.383178	7.41508	0.278444		0.376147	11.4546	2 0.224899
0.265823	3.67252	0.079463		0.392523	7.78225	0.141272		0.385321	11.0933	3 0.174871
0.272152	3.76924	0.072282		0.401869	7.93758	0.042749		0.394495	11.1396	8 0.158181
0.278481	3.80225	0.029987		0.411215	7.91735	0.080401		0.40367	11.3514	7 0.110620
0.28481	3.69651	0.117336		0.420561	7.67616	0.263093		0.412844	11.4553	0 0.031715
0.291139	3.42534	0.255968		0.429907	7.05593	0.271079		0.422018	11.4245	0 0.084546
0.297468	2.90268	0.281992		0.439252	6.91866	0.067963		0.431193	11.1855	9 0.238378
0.303797	2.69551	0.072979		0.448598	6.95336	0.054124		0.440367	10.7712	3 0.155732
0.310127	2.72197	0.061298		0.457944	6.79349	0.175621		0.449541	10.8245	9 0.132625
0.316456	2.5504	0.194878		0.46729	6.70974	0.131537		0.458716	10.9179	3 0.060974
0.322785	2.34895	0.108366		0.476636	6.9622	0.237662		0.46789	10.7804	0 0.196422
0.329114	2.53412	0.20933		0.485981	7.29554	0.156173		0.477064	10.5123	0 0.111237
0.335443	2.79883	0.108514		0.495327	7.50746	0.062536		0.486239	10.6587	1 0.164070
0.341772	2.89032	0.019585		0.504673	7.55013	0.015859		0.495413	10.7893	8 0.063349
0.348101	2.82115	0.09984		0.514019	7.73794	0.25135		0.504587	10.7183	6 0.179469
0.35443	2.57433	0.240347		0.523364	8.25026	0.433081		0.513761	10.0079	0 0.445627
0.360759	2.17578	0.167401		0.53271	8.91922	0.319141		0.522936	9.00131	0.416189
0.367089	2.20743	0.132125		0.542056	9.56061	0.321717		0.53211	8.2119	0.57535
0.373418	2.3025	0.06179		0.551402	10.3849	2 0.582403		0.541284	7.28428	0.658821
0.379747	2.17757	0.212764		0.560748	11.1947	4 0.526211		0.550459	6.33512	0.392968
0.386076	1.70521	0.21574		0.570093	11.9134	8 0.348718		0.559633	5.81368	0.281822
0.392405	1.70317	0.125698		0.579439	12.5629	4 0.213515		0.568807	5.27404	0.335341
0.398734	1.85316	0.081686		0.588785	12.8268	7 0.101225		0.577982	4.96799	0.078953
0.405063	1.90161	0.019102		0.598131	12.8689	1 0.058645		0.587156	5.06056	0.086291
0.411392	1.83107	0.097886		0.607477	12.6502	4 0.264218		0.59633	5.13976	0.021669
0.417722	1.58925	0.196523		0.616822	12.0533	1 0.235576		0.605505	5.08573	0.096133
0.424051	1.41582	0.118452		0.626168	11.9795	4 0.077498		0.614679	4.83427	0.265321
0.43038	1.66225	0.202875		0.635514	12.0605	8 0.052071		0.623853	4.09627	0.505963
0.436709	1.82235	0.067631		0.64486	12.2789	2 0.230351		0.633028	3.29071	0.263557
0.443038	1.6605	0.237646		0.654206	12.8528	2 0.453478		0.642202	3.06082	0.084551
0.449367	1.17678	0.263944		0.663551	13.5444	6 0.393331		0.651376	2.84673	0.168722
0.455696	1.02959	0.085623		0.672897	14.2075	0 0.300868		0.66055	2.79314	0.147786
0.462025	1.105	0.047476		0.682243	14.6108	4 0.187541		0.669725	3.14837	0.315203
0.468354	1.01185	0.122641		0.691589	14.8307	1 0.095612		0.678899	3.6453	0.280342
0.474684	0.750395	0.202363		0.700935	15.2643	5 0.368878		0.688073	4.05334	0.189232
0.481013	0.350929	0.317735		0.71028	15.9643	6 0.478798		0.697248	4.35356	0.174857
0.487342	-0.34903	4 0.532823		0.719626	16.6563	4 0.369229		0.706422	4.99821	0.494726
0.493671	-1.52416	6 0.512990		0.728972	17.5849	7 0.584267		0.715596	5.78543	0.499458
0.5	-2.07667	7 0.195640		0.738318	18.5741	1 0.704473		0.724771	6.40425	0.305225
0.506329	-2.43833	0 0.284099		0.747664	19.4661	5 0.518749		0.733945	6.98232	0.338581
0.512658	-3.05419	3 0.442149		0.757009	20.2601	9 0.302984		0.743119	8.0434	0.626867
0.518987	-3.64854	2 0.202753		0.766355	20.8893	1 0.148466		0.752294	9.05195	0.533239
0.525316	-3.77781	4 0.019063		0.775701	21.0379	3 0.025993		0.761468	9.7856	0.37081
0.531646	-3.85282	4 0.093653		0.785047	20.9614	4 0.098032		0.770642	10.3175	3 0.277492
0.537975	-4.08671	0 0.176939		0.794393	20.6623	8 0.222535		0.779817	10.6638	6 0.177824
0.544304	-4.483	3 0.274877		0.803738	20.4777	0 0.105495		0.788991	10.8899	3 0.096184
0.550633	-4.82766	5 0.156680		0.813084	20.5738	1 0.187631		0.798165	11.4342	7 0.374873
0.556962	-4.80859	0 0.143004		0.82243	21.0076	2 0.250289		0.807339	12.0835	8 0.466921
0.563291	-4.67013	0 0.062469		0.831776	21.7564	3 0.540315		0.816514	12.7146	0 0.424568
0.56962	-4.81943	3 0.234998		0.841121	22.5616	5 0.557591		0.825688	13.901	6 0.801380
0.575949	-5.28269	3 0.167444		0.850467	23.5049	0 0.495488		0.834862	15.3438	5 0.764118
0.582278	-5.21776	3 0.137359		0.859813	24.3683	6 0.365488		0.844037	16.3625	5 0.594668
0.588608	-5.05095	5 0.086998		0.869159	24.7908	9 0.226625		0.853211	17.3262	3 0.483491
0.594937	-5.00202	9 0.024565		0.878505	25.0172	9 0.059091		0.862385	18.2083	0 0.358950
0.601266	-5.09302	9 0.109994		0.88785	25.0781	6 0.095871		0.87156	18.6432	5 0.217473
0.607595	-5.37678	5 0.252672		0.897196	25.4827	6 0.320729		0.880734	18.8797	0 0.099523
0.613924	-5.80104	5 0.165780		0.906542	25.8912	7 0.258040		0.889908	19.3005	9 0.359635
0.620253	-5.77638	6 0.129667		0.915888	26.1477	0 0.076635		0.899083	19.9931	0 0.466927
0.626582	-5.6699	8 0.058181		0.925234	26.4714	6 0.253998		0.908257	20.657	3 0.357604
0.632911	-5.75347	0 0.101981		0.934579	27.247	6 0.476991		0.917431	21.5533	2 0.559200
0.639241	-5.55414	2 0.265781		0.943925	28.0054	9 0.551218		0.926606	22.6826	3 0.796862
0.64557	-5.03768	9 0.367342		0.953271	29.0757	0 0.855721		0.93578	24.047	9 0.789879
0.651899	-4.53005	6 0.319837		0.962617	31.1853	5 1.456365		0.944954	25.177	4 0.681446
0.658228	-4.1	3 0.216676		0.971963	33.9521	4 1.706726		0.954128	26.3405	9 0.775006
0.664557	-3.66903	0 0.215357		0.981308	35.6598	1 1.212125		0.963303	28.6538	3 1.087900
0.670886	-2.91386	8 0.495720		0.990654	37.9014	1 0.547543		0.972477	30.3595	5 1.185580
0.677215	-2.15651	6 0.502773		1	17.2596	6 16.373539		0.981651	32.8322	9 1.527744
0.683544	-1.54817	5 0.290824						0.990826	34.2979	5 1.059310
0.689873	-1.18453	0 0.099106						1	35.9741	0 0.404661
0.696203	-0.79999	0 0.310055
0.702532	-0.12201	9 0.452785
0.708861	0.476802	0.314445
0.71519	0.874099	0.155938
0.721519	1.06298	0.069335
0.727848	1.07648	0.075206
0.734177	0.784728	0.286045
0.740506	0.183023	0.277583
0.746835	0.028718	0.062449
0.753165	0.051544	0.047683
0.759494	-0.04058	3 0.102485
0.765823	0.13145	0.238702
0.772152	0.540373	0.313928
0.778481	1.01932	0.240968
0.78481	1.35045	0.151635
0.791139	1.53847	0.083859
0.797468	1.92884	0.359726
0.803797	2.65463	0.49054
0.810127	3.35398	0.341895
0.816456	4.06455	0.521413
0.822785	5.21124	0.73406
0.829114	6.27489	0.580448
0.835443	7.1684	0.435931
0.841772	7.92383	0.322137
0.848101	8.33479	0.202946
0.85443	8.58105	0.122213
0.860759	9.0065	0.404884
0.867089	9.8429	0.513253
0.873418	10.5483	7 0.302396
0.879747	11.0516	1 0.320356
0.886076	11.9251	4 0.640937
0.892405	13.0479	5 0.623965
0.898734	13.9963	1 0.527259
0.905063	14.8233	6 0.468408
0.911392	15.8018	1 0.617584
0.917722	17.0286	4 0.868664
0.924051	18.2731	3 0.841462
0.93038	20.4432	9 1.235821
0.936709	22.7841	6 1.248998
0.943038	24.5127	6 1.078448
0.949367	26.0497	4 0.962737
0.955696	28.4291	9 0.898949
0.962025	29.7387	9 0.706694
0.968354	30.8598	5 0.742262
0.974684	32.714	1 1.093185
0.981013	34.727	3 1.449417
0.987342	36.7231	3 1.497464
0.993671	38.6081	6 0.811601
1	40.2018	0 0.986275

## Sheet: Fig 1H
kcal/mol
S1PR1_SAR247799				S1PR3_SAR247799				S1PR5_SAR247799
X_axis	Energy_value	Standard_error		X_axis	Energy_value	Standard_error		X_axis	Energy_value	Standard_error
0	6.42685	0.676111		0	9.33523	3.3964		0	10.5177	0 0.670509
0.007813	5.17081	0.54937		0.027778	5.29702	2.10177		0.018868	5.1461	2.31511
0.015625	4.05752	0.981386		0.055556	2.48515	2.8697		0.037736	3.28238	2.60956
0.023438	2.98338	0.884303		0.083333	0	0.904084		0.056604	0.343592	0.845805
0.03125	1.47779	0.455392		0.111111	0.040982	1.01025		0.075472	0	0.708957
0.039062	0.943622	0.180705		0.138889	1.59446	0.737009		0.09434	1.4237	0.382128
0.046875	0.623137	0.221441		0.166667	2.18794	0.193543		0.113208	2.06932	0.570582
0.054687	0.245077	0.249098		0.194444	2.69689	0.708461		0.132075	3.61625	1.34875
0.0625	0	0.115194		0.222222	3.73451	0.632333		0.150943	5.6002	0.670507
0.070312	0.207338	0.202834		0.25	3.42131	1.13945		0.169811	5.62207	0.461434
0.078125	0.404495	0.064024		0.277778	1.4228	0.821603		0.188679	5.15883	0.217461
0.085938	0.531029	0.147727		0.305556	1.50304	0.598237		0.207547	5.29876	0.261248
0.09375	1.11932	0.409107		0.333333	2.18661	0.274194		0.226415	4.94927	0.664367
0.101562	1.74639	0.331317		0.361111	2.64245	0.40868		0.245283	3.95354	0.670276
0.109375	2.19041	0.247689		0.388889	3.42746	0.84007		0.264151	3.93757	0.565867
0.117188	2.51556	0.162662		0.416667	4.78421	0.329896		0.283019	4.63141	0.561591
0.125	2.70415	0.063507		0.444444	5.22067	0.404184		0.301887	5.92475	0.678732
0.132812	3.05398	0.339145		0.472222	6.21519	0.612975		0.320755	7.25375	1.03272
0.140625	3.85802	0.44081		0.5	6.89449	0.326542		0.339623	8.80427	0.746435
0.148437	4.37763	0.270834		0.527778	6.79206	0.289853		0.358491	8.60581	1.17367
0.15625	4.64643	0.095456		0.555556	7.43865	1.15861		0.377358	5.73294	1.4565
0.164062	4.93859	0.300298		0.583333	8.96367	0.976375		0.396226	4.2617	0.648901
0.171875	5.80128	0.476573		0.611111	9.48535	0.677261		0.415094	3.64072	0.301164
0.179687	6.41602	0.271828		0.638889	8.5524	0.815185		0.433962	3.33668	0.221485
0.1875	6.68021	0.096266		0.666667	8.59999	0.753891		0.45283	3.78388	0.51938
0.195312	6.72405	0.034586		0.694444	9.69804	0.825892		0.471698	4.10916	0.34771
0.203125	6.59944	0.118894		0.722222	11.4925	4 1.018427		0.490566	3.87195	0.281881
0.210938	6.38521	0.206664		0.75	13.7422	8 1.693522		0.509434	4.01686	0.402184
0.21875	6.09618	0.114481		0.777778	16.5615	9 0.984782		0.528302	4.39107	0.330971
0.226562	6.26084	0.171325		0.805556	18.6842	6 1.596478		0.54717	3.67728	0.771815
0.234375	6.37575	0.064583		0.833333	20.4422	1 1.486753		0.566038	2.98731	0.409699
0.242187	6.24275	0.189834		0.861111	23.545	4 0.419855		0.584906	3.5421	0.779391
0.25	5.98185	0.123533		0.888889	22.7524	2 0.612409		0.603774	4.83568	0.728058
0.257812	6.14494	0.183916		0.916667	23.0953	0 1.092031		0.622642	5.88163	0.874186
0.265625	6.32612	0.064724		0.944444	25.5286	5 2.079369		0.641509	7.87083	0.811571
0.273438	6.30814	0.061103		0.972222	30.3074	3 1.686888		0.660377	8.3086	0.374017
0.28125	6.15528	0.139653		1	30.8658	2 1.467670		0.679245	7.52883	0.670564
0.289062	5.87429	0.236524						0.698113	6.96258	0.263954
0.296875	5.51924	0.142141						0.716981	7.36675	0.530714
0.304688	5.60307	0.156545						0.735849	8.26102	0.495451
0.3125	5.70668	0.06578						0.754717	9.55644	1.25677
0.320312	5.52834	0.2351						0.773585	11.4473	0 1.058690
0.328125	5.12599	0.257141						0.792453	12.1233	2 0.500441
0.335937	4.90998	0.082549						0.811321	11.2979	0 0.579715
0.34375	4.96642	0.051965						0.830189	11.5745	9 0.812780
0.351562	4.78469	0.189744						0.849057	13.3732	2 1.247379
0.359375	4.38413	0.296899						0.867925	15.6852	6 1.911269
0.367188	3.81961	0.38184						0.886792	19.5082	9 2.683440
0.375	3.14875	0.500338						0.90566	23.4124	4 1.080613
0.382812	2.22256	0.41447						0.924528	24.8351	4 0.701521
0.390625	1.73611	0.121328						0.943396	25.8306	3 1.645638
0.398437	1.49937	0.193442						0.962264	31.0724	0 2.309423
0.40625	1.31373	0.107261						0.981132	35.0469	2 2.235899
0.414062	1.48992	0.21567						1	36.4477	6 1.395494
0.421875	1.75552	0.082952
0.429688	1.77641	0.040592
0.4375	1.65033	0.127103
0.445312	1.37497	0.272542
0.453125	0.796918	0.466423
0.460938	-0.44823	7 0.473536
0.46875	-0.94206	5 0.153364
0.476562	-1.28088	4 0.276832
0.484375	-1.80387	8 0.347843
0.492187	-2.09058	1 0.097601
0.5	-1.95604	1 0.146938
0.507812	-1.74969	3 0.100726
0.515625	-1.64812	4 0.024829
0.523438	-1.51599	8 0.215667
0.53125	-0.79063	6 0.463570
0.539062	-0.14949	1 0.260775
0.546875	0.032052	0.064123
0.554687	-0.07712	2 0.147074
0.5625	-0.14797	7 0.142678
0.570312	0.20049	0.227854
0.578125	0.420177	0.079569
0.585938	0.424599	0.058048
0.59375	0.255171	0.143431
0.601562	-0.05008	9 0.273145
0.609375	-0.58605	4 0.308277
0.617188	-0.84506	6 0.064229
0.625	-0.82746	5 0.054551
0.632812	-0.94674	6 0.142094
0.640625	-0.98668	4 0.155721
0.648438	-0.63869	6 0.251013
0.65625	-0.34434	5 0.115412
0.664062	-0.23894	8 0.024693
0.671875	-0.29535	2 0.096783
0.679687	-0.55229	0 0.258286
0.6875	-1.06303	8 0.300522
0.695312	-1.32352	2 0.064570
0.703125	-1.31323	9 0.061838
0.710937	-1.51082	9 0.226773
0.71875	-1.84078	9 0.161416
0.726562	-1.76557	4 0.180195
0.734375	-1.49202	5 0.140750
0.742188	-1.33412	3 0.069564
0.75	-1.28663	9 0.027800
0.757812	-1.21381	7 0.158379
0.765625	-0.68713	1 0.393494
0.773438	-0.17716	3 0.273859
0.78125	0.161548	0.178664
0.789062	0.87219	0.514096
0.796875	1.83238	0.507835
0.804688	2.49971	0.373643
0.8125	3.04594	0.283419
0.820312	3.46843	0.183015
0.828125	3.68494	0.09618
0.835937	4.10478	0.381842
0.84375	4.83816	0.480563
0.851562	5.43234	0.285496
0.859375	5.78356	0.128095
0.867187	6.36417	0.425569
0.875	7.29331	0.467512
0.882812	7.87965	0.306645
0.890625	8.25196	0.18023
0.898438	8.48222	0.098398
0.90625	8.54127	0.055583
0.914062	8.40481	0.132022
0.921875	8.4388	0.191789
0.929688	8.79361	0.221314
0.9375	8.97315	0.061564
0.945312	9.01864	0.086863
0.953125	9.57747	0.397037
0.960938	10.3163	0 0.445166
0.96875	11.2172	9 0.781255
0.976562	13.2736	3 1.484854
0.984375	14.786	5 1.268744
0.992187	17.0129	3 0.623035
1	13.4146	7 6.294307
