# Supplementary material for: Structural insights into subtype-specific agonist recognition by sphingosine-1-phosphate receptors
Source: PLoS Biol. 2026 Apr 10;24(4):e3003381. doi: 10.1371/journal.pbio.3003381 (PMC13089896; doi:10.1371/journal.pbio.3003381)
Supplement: S2 Data — (XLSX) [file pbio.3003381.s016.xlsx]

## Sheet: Fig 2E and S2 Table CYM5442
Raw data	a																								b
Log[CYM5442]	S1PR1-WT						T207A						R120A						E121A						S1PR1-WT						N101A						F125A						F210A						L128A
-12	0.675139	0.6784	0.680248	0.679182	0.674347	0.680636	0.656258	0.650605	0.654172	0.649797	0.656784	0.65692	0.638471	0.631713	0.636021	0.634473	0.639949	0.643229	0.650994	0.660278	0.651753	0.644931	0.644505	0.645611	0.707469	0.708947	0.710627	0.71002	0.713539	0.701481	0.738653	0.732519	0.730135	0.720036	0.73804	0.735397	0.703395	0.713789	0.708514	0.714363	0.704311	0.698176	0.714583	0.714233	0.697219	0.726378	0.710486	0.714243	0.713861
-11	0.676139	0.67546	0.668296	0.684156	0.688346	0.675491	0.656798	0.655581	0.642803	0.647052	0.649335	0.646729	0.645804	0.634053	0.638363	0.645344	0.633372	0.630713	0.662266	0.661412	0.656073	0.641972	0.645237	0.649002	0.715037	0.715817	0.696356	0.715409	0.708542	0.705266	0.732238	0.745589	0.733245	0.735746	0.735402	0.734325	0.708041	0.704906	0.703423	0.700651	0.690083	0.71109	0.704543	0.713616	0.70247	0.707247	0.704893	0.704588	0.714761
-10	0.682034	0.674374	0.673423	0.670013	0.682751	0.677605	0.656035	0.646032	0.643269	0.646331	0.654896	0.653548	0.632168	0.637809	0.636007	0.640288	0.638501	0.63839	0.663213	0.661799	0.654137	0.640694	0.649149	0.641476	0.706381	0.706124	0.714517	0.70192	0.710447	0.692113	0.740158	0.737082	0.730083	0.747542	0.734481	0.735957	0.705506	0.702406	0.712251	0.697436	0.694917	0.694427	0.712681	0.711685	0.707464	0.715301	0.712911	0.708879	0.717544
-9	0.674797	0.67874	0.661556	0.671122	0.68283	0.676972	0.640221	0.655887	0.644921	0.646426	0.653911	0.641834	0.633003	0.636227	0.637909	0.643868	0.63574	0.636248	0.658257	0.66181	0.647411	0.641653	0.642704	0.651227	0.703697	0.70742	0.70817	0.699772	0.695707	0.707331	0.739959	0.738391	0.737733	0.736967	0.748156	0.725828	0.716043	0.712335	0.709039	0.70189	0.695242	0.691057	0.71251	0.700584	0.710204	0.710027	0.710586	0.706568	0.718696
-8	0.649432	0.644323	0.653247	0.642472	0.642603	0.636646	0.656893	0.646077	0.648706	0.647095	0.653531	0.649601	0.633631	0.622112	0.627722	0.623489	0.630288	0.632415	0.653992	0.654671	0.651684	0.647721	0.645217	0.65346	0.687823	0.687159	0.678219	0.689459	0.698938	0.686866	0.732	0.724191	0.739412	0.734065	0.720806	0.730839	0.704978	0.729341	0.704391	0.6948	0.723671	0.700039	0.700399	0.717552	0.699784	0.710295	0.700766	0.710209	0.701744
-7	0.61949	0.597118	0.603207	0.593691	0.588307	0.608558	0.64814	0.638461	0.638955	0.631408	0.630422	0.630736	0.617536	0.623263	0.618879	0.615749	0.613204	0.620585	0.64156	0.633832	0.640867	0.630609	0.637459	0.632438	0.661528	0.6539	0.66783	0.677139	0.659476	0.661989	0.734187	0.726546	0.725598	0.703074	0.733568	0.724829	0.711874	0.728139	0.706894	0.713907	0.719049	0.690928	0.710603	0.699258	0.69775	0.705886	0.701484	0.701648	0.693469
-6	0.576621	0.577958	0.580717	0.588314	0.570336	0.576256	0.604542	0.60452	0.608126	0.600739	0.609548	0.599969	0.577672	0.572529	0.579368	0.573609	0.578659	0.578589	0.569092	0.569805	0.563017	0.572108	0.575984	0.570162	0.660309	0.661841	0.663786	0.669081	0.655386	0.659201	0.72178	0.714213	0.71451	0.719876	0.723998	0.712772	0.697069	0.709381	0.700446	0.702217	0.682985	0.697011	0.714765	0.688824	0.698758	0.709542	0.710284	0.702855	0.684145
-5	0.562732	0.566763	0.586532	0.57017	0.565806	0.577492	0.595828	0.594057	0.584534	0.583156	0.591153	0.591369	0.564454	0.556021	0.57881	0.570917	0.571318	0.578994	0.559824	0.547844	0.558581	0.556797	0.559963	0.560897	0.654491	0.658158	0.65994	0.659213	0.643538	0.658788	0.702677	0.692885	0.70391	0.704659	0.69574	0.68835	0.678486	0.695858	0.672788	0.694435	0.68474	0.667263	0.686376	0.661991	0.676459	0.668809	0.682089	0.688514	0.665443
Basal data	a																								b
Log[CYM5442]	S1PR1-WT						T207A						R120A						E121A						S1PR1-WT						N101A						F125A						F210A						L128A
-12	99.5792	100.06	100.333	100.175	99.4624	100.39	100.331	99.4673	100.013	99.3438	100.412	100.433	100.182	99.1218	99.7979	99.5549	100.414	100.929	100.202	101.632	100.319	99.2692	99.2037	99.3739	99.829	100.038	100.275	100.189	100.686	98.9841	100.845	100.008	99.6822	98.3034	100.761	100.4	99.4772	100.947	100.201	101.028	99.6068	98.7392	100.242	100.193	97.8062	101.897	99.6675	100.194	100.059
-11	99.7267	99.6266	98.5699	100.909	101.527	99.6311	100.414	100.228	98.2745	98.9241	99.2732	98.8747	101.333	99.4889	100.165	101.261	99.3821	98.9649	101.937	101.806	100.984	98.8138	99.3163	99.8958	100.897	101.007	98.2609	100.95	99.9805	99.5182	99.9692	101.792	100.107	100.448	100.401	100.254	100.134	99.691	99.4812	99.0892	97.5946	100.566	98.8337	100.106	98.5429	99.213	98.8829	98.84	100.185
-10	100.596	99.4664	99.3262	98.8231	100.702	99.943	100.298	98.7682	98.3457	98.8139	100.123	99.9172	99.1933	100.078	99.7956	100.467	100.187	100.169	102.083	101.865	100.686	98.617	99.9184	98.7375	99.6756	99.6393	100.824	99.046	100.249	97.6622	101.05	100.631	99.6751	102.059	100.275	100.477	99.7757	99.3374	100.73	98.6345	98.2782	98.2089	99.9753	99.8356	99.2435	100.343	100.007	99.442	100.575
-9	99.5288	100.11	97.5757	98.9867	100.714	99.8495	97.8797	100.275	98.5982	98.8284	99.9727	98.1264	99.3243	99.8301	100.094	101.029	99.7538	99.8334	101.32	101.867	99.651	98.7647	98.9264	100.238	99.2968	99.8221	99.928	98.7429	98.1693	99.8096	101.023	100.809	100.719	100.615	102.142	99.0941	101.266	100.742	100.275	99.2643	98.3241	97.7324	99.9513	98.2783	99.6278	99.603	99.6814	99.1177	100.737
-8	95.7876	95.0341	96.3503	94.761	94.7803	93.9017	100.429	98.7751	99.177	98.9307	99.9146	99.3139	99.4229	97.6154	98.4957	97.8314	98.8982	99.2321	100.664	100.768	100.309	99.6986	99.3133	100.582	97.0568	96.9632	95.7017	97.2877	98.6252	96.9218	99.9367	98.8706	100.949	100.219	98.4085	99.7782	99.7011	103.147	99.618	98.2617	102.345	99.0026	98.2524	100.659	98.1661	99.6406	98.3038	99.6286	98.3606
-7	91.3713	88.0716	88.9696	87.566	86.772	89.7589	99.0904	97.6106	97.6861	96.5324	96.3817	96.4297	96.8974	97.796	97.108	96.6169	96.2176	97.3757	98.7503	97.5608	98.6436	97.0648	98.1191	97.3463	93.3465	92.2701	94.2357	95.5493	93.0569	93.4115	100.235	99.1922	99.0627	95.9875	100.151	98.9577	100.676	102.977	99.9721	100.964	101.691	97.7141	99.6838	98.0923	97.8808	99.022	98.4046	98.4276	97.2007
-6	85.0484	85.2455	85.6525	86.773	84.1213	84.9945	92.425	92.4215	92.973	91.8436	93.1903	91.7258	90.6423	89.8353	90.9085	90.0048	90.7971	90.7862	87.5959	87.7056	86.6608	88.0601	88.6567	87.7606	93.1745	93.3907	93.6651	94.4123	92.4797	93.0181	98.5414	97.5083	97.5489	98.2815	98.8442	97.3117	98.5825	100.324	99.0602	99.3107	96.5908	98.5744	100.268	96.6286	98.0222	99.535	99.6391	98.5968	95.8937
-5	82.9998	83.5944	86.5102	84.0969	83.4533	85.1768	91.0928	90.822	89.3661	89.1554	90.378	90.411	88.5682	87.2451	90.8209	89.5824	89.6454	90.8497	86.1693	84.3254	85.978	85.7035	86.1907	86.3345	92.3534	92.8709	93.1224	93.0199	90.808	92.9598	95.9334	94.5966	96.1017	96.204	94.9864	93.9774	95.9544	98.4113	95.1487	98.2101	96.839	94.3673	96.2852	92.8645	94.8941	93.8209	95.6838	96.5852	93.2723
Normalized data	a																								b
Log[CYM5442]	S1PR1-WT						T207A						R120A						E121A						S1PR1-WT						N101A						F125A						F210A						L128A
-12	2.03561	-1.15325	-2.96086	-1.91775	2.81012	-3.33946	-2.95189	2.77745	-0.838322	3.59616	-3.48522	-3.62375	-1.96276	5.06793	0.585933	2.19636	-3.50044	-6.91261	-2.09605	-11.5709	-2.8713	4.09049	4.52533	3.39688	0.476758	-2.49549	-5.87365	-4.65261	-11.7281	12.5149	-13.9992	-2.06805	2.56849	22.2131	-12.8067	-7.66603	5.4883	-15.4553	-4.82644	-16.6108	3.64263	16.0045	-5.40917	-4.71103	29.2968	-28.9837	2.77836	-4.72955	-2.79754
-11	1.05799	1.72124	8.72737	-6.78218	-10.879	1.69163	-3.50014	-2.26613	10.6855	6.37906	4.06445	6.70655	-9.59136	2.63394	-1.85065	-9.11287	3.34225	6.10837	-13.5995	-12.7281	-7.27941	7.1099	3.77832	-0.0635271	-14.7401	-16.3074	22.8185	-15.4881	-1.68208	4.90428	-1.5215	-27.4905	-3.48144	-8.34423	-7.67601	-5.58015	-3.87325	2.44296	5.43245	11.0169	32.3117	-10.0169	14.6569	-3.47716	18.8012	9.25344	13.9572	14.5677	-4.59562
-10	-4.70722	2.78324	3.71308	7.0483	-5.40827	-0.376339	-2.72676	7.41239	10.2133	7.1095	-1.572	-0.205017	4.59414	-1.27428	0.60082	-3.85293	-1.99374	-1.87797	-14.5655	-13.1222	-5.30336	8.41452	-0.213504	7.61601	2.66281	3.18	-13.6943	11.6328	-5.51033	31.3494	-16.9271	-10.9445	2.66965	-31.2918	-5.88363	-8.756	1.2356	7.48072	-12.3564	17.4955	22.5721	23.5593	-1.60713	0.382438	8.81931	-6.84536	-2.06663	5.99068	-10.1537
-9	2.36964	-1.48623	15.3182	5.96346	-5.48508	0.243481	13.3032	-2.57635	8.53926	7.01321	-0.573601	11.6676	3.72555	0.372062	-1.37741	-7.57704	0.878232	0.350257	-9.50807	-13.1343	1.55967	7.43561	6.36376	-2.33441	8.05975	0.574499	-0.93378	15.9515	24.1232	0.753167	-16.541	-13.4906	-12.2111	-10.7194	-32.4858	10.9478	-19.9976	-12.5246	-5.88363	8.52195	21.9176	30.3492	-1.26618	22.5712	3.34286	3.69734	2.57946	10.6111	-12.4533
-8	27.1733	32.1689	23.4426	33.9795	33.8512	39.6765	-3.59594	7.36668	4.70194	6.33516	-0.187999	3.79478	3.07208	15.0552	9.21916	13.6229	6.55052	4.33695	-5.15545	-5.84833	-2.80076	1.2439	3.79848	-4.61286	39.9742	41.3078	59.2822	36.6853	17.6276	41.8984	-1.05802	14.1315	-15.4767	-5.07577	20.7164	1.20055	2.29849	-46.7935	3.4822	22.8074	-35.3681	12.2515	22.9404	-11.3434	24.1697	3.16077	22.207	3.33246	21.3989
-7	56.4527	78.3287	72.375	81.6806	86.9447	67.1421	5.27655	15.0872	14.5862	22.2354	23.2346	22.9164	19.8156	13.858	18.4189	21.6751	24.3225	16.6441	7.53119	15.4169	8.2382	18.7056	11.7155	16.8393	92.8382	108.174	80.1693	61.4536	96.9642	91.9127	-5.31229	9.54979	11.3942	55.209	-4.10977	12.8908	-11.5956	-44.3714	-1.56254	-15.6947	-26.0543	30.6091	2.54597	25.2209	28.2349	11.9742	20.7713	20.4441	37.9248
-6	98.372	97.0651	94.3668	86.9385	104.518	98.7292	49.4669	49.4895	45.8336	53.321	44.3928	54.1024	61.2856	66.6361	59.5208	65.5121	60.2593	60.3313	81.4828	80.7555	87.6821	78.4052	74.4499	80.3906	95.2894	92.2092	88.2991	77.6534	105.188	97.5175	18.8216	33.5413	32.9634	22.525	14.5076	36.3426	18.2359	-6.5718	11.4298	7.86171	46.6137	18.3525	-5.77392	46.0757	26.2196	4.66563	3.18271	18.0324	56.5464
-5	111.954	108.012	88.6806	104.68	108.948	97.521	58.2991	60.094	69.7464	71.1435	63.0381	62.8192	75.0362	83.8085	60.1016	68.3123	67.8951	59.9107	90.9406	103.166	92.2089	94.029	90.7987	89.8452	106.988	99.6139	96.0317	97.4924	129.007	98.3481	55.9804	75.0274	53.5822	52.1248	69.4734	83.8494	55.6808	20.6762	67.1606	23.5425	43.0777	78.2943	50.9685	99.7052	70.7881	86.0796	59.5367	46.6941	93.8954
[truncated: 59 more columns]

## Sheet: Fig 2E and S2 Table HY-X-1011
Raw data	a
Log[HY-X-1011]	S1PR1-WT						F125A						F210A						N101A						L276A						S129A						M124A						L297A						E294A
-12	0.721176	0.7283	0.717491	0.715736	0.715338	0.727103	0.719991	0.713744	0.713107	0.714638	0.704418	0.717851	0.712725	0.710502	0.711622	0.713583	0.691977	0.720807	0.707515	0.717665	0.710866	0.708316	0.708809	0.709847	0.702492	0.705006	0.706358	0.701507	0.699425	0.706434	0.720266	0.728375	0.713773	0.720192	0.725175	0.719431	0.71457	0.704202	0.709906	0.711098	0.705702	0.712423	0.70704	0.700054	0.693773	0.690192	0.695175	0.692431	0.712721
-11	0.721207	0.720847	0.717753	0.71967	0.727073	0.719898	0.720483	0.714223	0.7065	0.728489	0.714969	0.709961	0.712278	0.716286	0.717458	0.713477	0.699393	0.723729	0.714495	0.713022	0.710371	0.716384	0.707383	0.705552	0.702611	0.705879	0.701675	0.694239	0.697982	0.69972	0.721499	0.723555	0.718554	0.722927	0.717584	0.728864	0.708363	0.701582	0.708859	0.703719	0.697892	0.706299	0.710187	0.703627	0.698554	0.692927	0.707584	0.698864	0.716507
-10	0.725102	0.724845	0.715216	0.712276	0.721456	0.726144	0.72305	0.709677	0.70314	0.694919	0.711313	0.717926	0.707917	0.719211	0.702815	0.710003	0.709008	0.713205	0.712565	0.712495	0.714351	0.713947	0.706857	0.71697	0.703167	0.700986	0.697671	0.706824	0.700596	0.709347	0.727255	0.723394	0.712087	0.719254	0.719297	0.716802	0.706338	0.704159	0.690392	0.692014	0.706704	0.702865	0.705589	0.700756	0.702087	0.700254	0.699297	0.716802	0.704571
-9	0.717807	0.708318	0.694442	0.71867	0.707066	0.717812	0.71498	0.717718	0.709313	0.707236	0.715696	0.717774	0.704246	0.716646	0.714806	0.711692	0.7021	0.704286	0.715209	0.709596	0.709145	0.696302	0.711325	0.714681	0.700982	0.704158	0.711018	0.712478	0.690672	0.696975	0.723853	0.721548	0.729052	0.719494	0.719906	0.719458	0.703206	0.710686	0.700784	0.6963	0.699773	0.690727	0.700609	0.707032	0.695905	0.689494	0.709906	0.699458	0.714011
-8	0.680666	0.680438	0.683631	0.679154	0.686217	0.674549	0.713867	0.714347	0.711563	0.701195	0.701853	0.702834	0.718399	0.703682	0.716365	0.705037	0.70076	0.717777	0.715278	0.702155	0.710031	0.69041	0.691653	0.709371	0.702768	0.707005	0.693491	0.701092	0.715725	0.69143	0.71951	0.718898	0.710605	0.725444	0.712392	0.714126	0.709642	0.701837	0.695416	0.706514	0.701017	0.693427	0.694931	0.699558	0.700605	0.695444	0.692392	0.694126	0.713255
-7	0.662005	0.664578	0.667994	0.654556	0.663072	0.654084	0.712233	0.702225	0.707192	0.704479	0.706865	0.713203	0.68802	0.698268	0.697068	0.687686	0.673879	0.692416	0.689882	0.706693	0.688285	0.696661	0.695069	0.710088	0.700765	0.719359	0.711669	0.716449	0.699456	0.698962	0.706084	0.718474	0.709967	0.702465	0.716197	0.70924	0.690667	0.701852	0.705076	0.715171	0.696226	0.69347	0.69377	0.693745	0.689967	0.682465	0.696197	0.69924	0.704129
-6	0.655029	0.654785	0.654988	0.643809	0.659743	0.657968	0.700132	0.707272	0.702702	0.703721	0.707466	0.719613	0.689321	0.677254	0.681926	0.675024	0.68027	0.683646	0.681097	0.684679	0.689521	0.679491	0.683658	0.682464	0.718674	0.700506	0.717027	0.688282	0.680078	0.68067	0.695045	0.691116	0.689891	0.695949	0.689043	0.699318	0.708783	0.706008	0.705034	0.702488	0.698784	0.690304	0.68953	0.683323	0.679891	0.685949	0.669043	0.707932	0.678707
-5	0.648127	0.648465	0.647846	0.645631	0.644629	0.647112	0.671316	0.681428	0.678417	0.682297	0.679953	0.665373	0.686394	0.669698	0.67568	0.669802	0.672829	0.684048	0.683881	0.678569	0.675532	0.682132	0.685675	0.688251	0.685391	0.683615	0.653202	0.689425	0.674939	0.692467	0.669191	0.695355	0.666985	0.695429	0.672609	0.687403	0.682862	0.678615	0.680519	0.690735	0.689021	0.649809	0.668222	0.670193	0.666985	0.675429	0.662609	0.677403	0.633042
Basal data	a
Log[HY-X-1011]	S1PR1-WT						F125A						F210A						N101A						L276A						S129A						M124A						L297A						E294A
-12	100.044	101.033	99.533	99.2895	99.2343	100.866	100.845	99.97	99.8808	100.095	98.6638	100.545	100.355	100.042	100.2	100.476	97.4337	101.493	99.5794	101.008	100.051	99.6922	99.7616	99.9077	99.8515	100.209	100.401	99.7115	99.4155	100.412	99.8702	100.995	98.9699	99.8599	100.551	99.7545	100.693	99.2323	100.036	100.204	99.4436	100.391	101.521	100.518	99.6164	99.1023	99.8178	99.4238	99.2412
-11	100.049	99.9986	99.5694	99.8352	100.862	99.867	100.914	100.037	98.9555	102.035	100.142	99.4402	100.292	100.856	101.022	100.461	98.478	101.905	100.562	100.355	99.9815	100.828	99.5609	99.3032	99.8684	100.333	99.7353	98.6784	99.2104	99.4575	100.041	100.326	99.6328	100.239	99.4983	101.062	99.8186	98.8631	99.8886	99.1642	98.3432	99.5277	101.973	101.031	100.303	99.495	101.6	100.347	99.7684
-10	100.589	100.553	99.2174	98.8095	100.083	100.733	101.273	99.4004	98.4848	97.3334	99.6296	100.556	99.6781	101.268	98.9598	99.9719	99.8318	100.423	100.29	100.28	100.542	100.485	99.4868	100.91	99.9475	99.6374	99.1662	100.467	99.5819	100.826	100.839	100.304	98.7361	99.7299	99.7359	99.3899	99.5333	99.2262	97.2862	97.5148	99.5849	99.0439	101.313	100.619	100.81	100.547	100.41	102.923	98.1063
-9	99.5769	98.2605	96.3355	99.6966	98.0868	99.5775	100.143	100.527	99.3494	99.0586	100.243	100.535	99.1613	100.907	100.648	100.21	98.8591	99.1669	100.662	99.8723	99.8088	98.0013	100.116	100.588	99.6368	100.088	101.063	101.271	98.1713	99.0673	100.368	100.048	101.088	99.7631	99.8203	99.7581	99.092	100.146	98.7506	98.1188	98.6082	97.3335	100.598	101.52	99.9226	99.002	101.933	100.433	99.4208
-8	94.4245	94.3929	94.8359	94.2147	95.1945	93.5759	99.9872	100.054	99.6646	98.2124	98.3045	98.442	101.154	99.0818	100.868	99.2727	98.6704	101.067	100.672	98.8251	99.9336	97.172	97.347	99.8407	99.8907	100.493	98.572	99.6525	101.732	98.2791	99.7654	99.6805	98.5306	100.588	98.7784	99.0188	99.9989	98.8991	97.9942	99.558	98.7834	97.7139	99.7828	100.447	100.597	99.8564	99.4182	99.6671	99.3155
-7	91.8357	92.1927	92.6666	90.8025	91.9838	90.7369	99.7584	98.3567	99.0523	98.6723	99.0065	99.8943	96.8766	98.3195	98.1506	96.8295	94.8854	97.4955	97.0978	99.4638	96.873	98.0518	97.8278	99.9416	99.6059	102.249	101.156	101.835	99.42	99.3497	97.9038	99.6217	98.4421	97.402	99.306	98.3413	97.3251	98.9011	99.3554	100.778	98.1084	97.7201	99.616	99.6124	99.0699	97.9928	99.9645	100.401	98.0449
-6	90.868	90.8342	90.8624	89.3115	91.522	91.2757	98.0635	99.0636	98.4235	98.5661	99.0907	100.792	97.0598	95.3607	96.0185	95.0466	95.7853	96.2606	95.8613	96.3653	97.0469	95.6352	96.2217	96.0537	102.151	99.5692	101.917	97.8316	96.6655	96.7497	96.3732	95.8283	95.6585	96.4985	95.5408	96.9656	99.8779	99.4867	99.3495	98.9908	98.4688	97.2738	99.0072	98.116	97.6232	98.4931	96.0655	101.649	94.505
-5	89.9106	89.9574	89.8715	89.5643	89.4253	89.7697	94.0274	95.4437	95.0219	95.5655	95.2372	93.1949	96.6477	94.2968	95.1391	94.3114	94.7376	96.3173	96.2532	95.5054	95.078	96.007	96.5057	96.8682	97.4207	97.1683	92.8455	97.9941	95.9352	98.4265	92.7883	96.4161	92.4824	96.4264	93.2623	95.3136	96.2252	95.6268	95.895	97.3346	97.093	91.5675	95.9477	96.2307	95.7701	96.9825	95.1418	97.266	88.1465
Normalized data	a
Log[HY-X-1011]	S1PR1-WT						F125A						F210A						N101A						L276A						S129A						M124A						L297A						E294A
-12	-0.599803	-10.982	4.77001	7.32851	7.90798	-9.23722	-9.0118	0.180069	1.11686	-1.13598	13.902	-5.86368	-3.8664	-0.578545	-2.23472	-5.13522	26.8236	-15.8212	4.28282	-10.7251	-0.671659	3.09804	2.36944	0.833932	1.42478	-2.32818	-4.34707	2.89523	6.00455	-4.46182	1.22763	-10.5835	10.6864	1.33598	-5.92292	2.44389	-7.41917	7.92888	-0.513761	-2.27835	5.70957	-4.23969	-16.1183	-5.58007	3.89429	9.29548	1.77854	5.91758	7.83575
-11	-0.645388	-0.120511	4.388	1.59537	-9.19358	1.26228	-9.73654	-0.525248	10.8377	-21.5166	-1.62241	5.7454	-3.20553	-9.13305	-10.8674	-4.97809	15.8539	-20.1434	-6.03754	-3.86071	0.0588766	-8.83145	4.47744	7.18471	1.2466	-3.6324	2.64545	13.7485	8.15963	5.56386	-0.567381	-3.56237	3.72193	-2.64843	5.13488	-11.2957	1.76998	11.8081	1.03531	8.64448	17.2699	4.82568	-20.8642	-10.9697	-3.31773	5.16943	-16.9385	-3.7852	2.29794
-10	-6.32089	-5.94701	8.0861	12.3709	-1.0083	-7.84013	-13.5137	6.1633	15.7823	27.8781	3.75593	-5.97449	3.24603	-13.4599	10.7921	0.160042	1.6316	-4.57681	-3.18481	-3.08059	-5.82539	-5.22756	5.25532	-9.69738	0.416439	3.67351	8.62422	-5.04277	4.25647	-8.81106	-8.95221	-3.32851	13.1416	2.70221	2.63917	6.27385	4.76722	7.9936	28.3734	25.9718	4.2249	9.90828	-13.9292	-6.63847	-8.64715	-5.8821	-4.43899	-30.8431	19.7578
-9	4.30944	18.1386	38.3606	3.05216	19.9632	4.30342	-1.639	-5.66798	6.69944	9.75465	-2.69251	-5.75075	8.67546	-9.66637	-6.94517	-2.33852	11.8499	8.6163	-7.09345	1.20571	1.87295	20.8615	-1.35036	-6.31367	3.68002	-1.06271	-11.3066	-13.4858	19.0749	9.66284	-3.99701	-0.639227	-11.5694	2.35325	1.75255	2.40556	9.4033	-1.66834	12.9894	19.6264	14.4859	27.8762	-6.41676	-16.1066	0.677815	10.3489	-20.4411	-4.6809	5.94914
-8	58.4362	58.7677	54.1146	60.6396	50.3467	67.3505	-0.00114566	-0.707422	3.38821	18.6434	17.6756	16.2316	-12.2589	9.51041	-9.25119	7.50488	13.8318	-11.3397	-7.19602	12.2066	0.561867	29.5728	27.7345	1.53854	1.01295	-5.31319	14.8656	3.51562	-18.3346	17.9433	2.32905	3.22086	15.3014	-6.31479	12.6976	10.1726	-0.123987	11.4299	20.9356	4.50756	12.645	23.8806	2.14662	-4.83263	-6.41064	1.37273	5.97699	3.36223	7.05511
-7	85.6316	81.882	76.9027	96.486	84.0759	97.1744	2.40213	17.1281	9.81983	13.8125	10.3012	0.974929	32.676	17.5184	19.2932	33.1707	53.5939	26.1743	30.3529	5.49714	32.7141	20.3304	22.6838	0.477734	4.00429	-23.7611	-12.2775	-19.4148	5.95808	6.69557	21.8856	3.8391	16.2303	27.1569	7.15514	17.289	27.9652	11.4085	6.63623	-8.30855	19.7365	23.8156	3.89826	3.93641	9.63527	20.9503	0.237527	-4.35239	20.4037
-6	95.7972	96.1525	95.857	112.149	88.9277	91.5145	20.208	9.7017	16.4258	14.9274	9.41701	-8.45646	30.7521	48.6014	41.6908	51.9007	44.1409	39.1473	43.3422	38.0472	30.8873	45.717	39.5566	41.321	-22.7371	4.39038	-20.2782	22.6438	34.894	34.0094	37.9651	43.689	45.4727	36.6483	46.7089	31.7416	1.14775	5.25652	6.69841	10.4664	15.9504	28.5037	10.2943	19.6568	24.8333	15.6952	41.1974	-17.4631	57.5902
-5	105.855	105.363	106.266	109.493	110.953	107.335	62.6073	47.7287	52.1601	46.4498	49.8988	71.353	35.0814	59.7776	50.9291	59.6244	55.1468	38.5518	39.2258	47.0809	51.5706	41.8117	36.5731	32.7649	26.9606	29.612	75.0237	20.9365	42.5664	16.3947	75.6249	37.5142	78.838	37.4058	70.6456	49.0964	39.519	45.8062	42.9886	27.8651	30.403	88.4496	42.4349	39.4621	44.3007	31.5636	50.901	28.5857	124.388
[truncated: 35 more columns]

## Sheet: Fig 2E and S2 Table Ponesimod 
Raw data	a
Log[Ponesimod]	S1PR1-WT						N101A						E121A						S129A						W269A						F125A						T207A						L195A						L128A
-12	0.679167	0.680869	0.674812	0.678611	0.685129	0.676128	0.704844	0.717654	0.715394	0.716175	0.719643	0.710646	0.728997	0.734047	0.694826	0.732022	0.718713	0.732173	0.671128	0.658282	0.615368	0.6699	0.661212	0.656897	0.659082	0.659557	0.655837	0.652175	0.656483	0.657981	0.652458	0.651814	0.650897	0.65553	0.660563	0.646878	0.665397	0.656034	0.661466	0.665195	0.66475	0.6557	0.626398	0.634907	0.630384	0.628901	0.62924	0.632633	0.661302
-11	0.680254	0.680799	0.675052	0.67712	0.683365	0.680162	0.709429	0.70091	0.71529	0.717944	0.711354	0.718006	0.720755	0.711501	0.72573	0.730325	0.718887	0.72648	0.671631	0.670143	0.682352	0.674388	0.660298	0.664572	0.651434	0.659176	0.650996	0.655964	0.654524	0.647923	0.651175	0.651651	0.656864	0.65597	0.654006	0.648712	0.658108	0.665595	0.658076	0.66395	0.658325	0.656785	0.628894	0.633072	0.630791	0.621471	0.620833	0.63563	0.659652
-10	0.679	0.687318	0.668846	0.688319	0.666083	0.671907	0.706675	0.717441	0.710854	0.727643	0.718217	0.715004	0.716886	0.721744	0.718848	0.719762	0.741337	0.722958	0.68516	0.672321	0.671294	0.68092	0.674755	0.676203	0.657592	0.654278	0.650876	0.651677	0.648471	0.654498	0.653469	0.648062	0.656036	0.641471	0.649437	0.648979	0.666011	0.652422	0.655172	0.6559	0.660114	0.664874	0.631448	0.638487	0.632244	0.620371	0.631926	0.621808	0.65399
-9	0.666324	0.680943	0.677952	0.680846	0.673689	0.677903	0.688173	0.704731	0.718373	0.719871	0.706868	0.721311	0.731944	0.723393	0.730883	0.719438	0.72066	0.719231	0.667835	0.673888	0.674826	0.667596	0.665604	0.654346	0.653341	0.656631	0.655395	0.654898	0.651875	0.656876	0.65117	0.659275	0.654459	0.658185	0.64859	0.648969	0.657405	0.667183	0.664942	0.656252	0.656204	0.657697	0.634449	0.625356	0.626293	0.631443	0.628859	0.622549	0.656706
-8	0.654892	0.664201	0.651012	0.650677	0.657763	0.655275	0.685227	0.701676	0.694465	0.701939	0.695536	0.705674	0.712991	0.712114	0.717195	0.723261	0.718464	0.707036	0.663089	0.661141	0.665283	0.66585	0.648155	0.64247	0.653904	0.649364	0.646573	0.653125	0.648158	0.651041	0.647055	0.658944	0.65218	0.648288	0.643907	0.647705	0.650414	0.668076	0.65716	0.664707	0.659643	0.658967	0.62017	0.625998	0.629382	0.621	0.624361	0.620212	0.655594
-7	0.611862	0.625224	0.618397	0.623216	0.618413	0.622693	0.671328	0.688946	0.684382	0.684672	0.684064	0.695707	0.722775	0.713638	0.722775	0.710397	0.718059	0.710065	0.656343	0.651605	0.652918	0.656976	0.64819	0.640961	0.64338	0.647597	0.636745	0.642952	0.636159	0.639921	0.644976	0.655585	0.645027	0.647507	0.643473	0.656451	0.622341	0.627166	0.627372	0.616254	0.620529	0.622444	0.616955	0.614894	0.609257	0.610556	0.611001	0.609578	0.640539
-6	0.600747	0.599597	0.590293	0.595259	0.600172	0.599816	0.663052	0.669252	0.667597	0.660157	0.663883	0.665435	0.703655	0.705383	0.705917	0.690838	0.702803	0.708281	0.644562	0.642957	0.644559	0.647891	0.639401	0.642215	0.610904	0.612963	0.615817	0.623041	0.625655	0.613255	0.617973	0.625246	0.610394	0.623986	0.604645	0.609151	0.55807	0.562598	0.557982	0.558898	0.564785	0.559803	0.561608	0.550822	0.558862	0.554957	0.563254	0.566312	0.625557
-5	0.59547	0.605088	0.590951	0.582255	0.580361	0.587632	0.645295	0.659684	0.651395	0.664702	0.654982	0.647774	0.704453	0.694826	0.697333	0.690442	0.694799	0.68958	0.634116	0.615368	0.643295	0.634127	0.63765	0.641485	0.57322	0.571207	0.577128	0.579366	0.580438	0.575959	0.600783	0.605325	0.598934	0.590834	0.607502	0.590667	0.548441	0.553692	0.552354	0.558739	0.547596	0.547082	0.561396	0.55079	0.550722	0.552107	0.566807	0.560385	0.608141
Basal data	a
Log[Ponesimod]	S1PR1-WT						N101A						E121A						S129A						W269A						F125A						T207A						L195A						L128A
-12	100.007	100.258	99.3657	99.9252	100.885	99.5595	98.7094	100.503	100.187	100.296	100.782	99.522	100.765	101.463	96.0417	101.183	99.3434	101.204	102.39	100.43	93.8827	102.202	100.877	100.219	100.339	100.412	99.8454	99.288	99.9437	100.172	99.9134	99.8149	99.6744	100.384	101.155	99.0589	100.601	99.1852	100.006	100.57	100.503	99.1346	99.3636	100.713	99.9958	99.7606	99.8143	100.353	100.021
-11	100.167	100.247	99.4011	99.7055	100.625	100.154	99.3516	98.1586	100.172	100.544	99.6211	100.553	99.6257	98.3466	100.313	100.949	99.3675	100.417	102.466	102.239	104.102	102.887	100.737	101.389	99.1751	100.354	99.1084	99.8648	99.6455	98.6405	99.717	99.7898	100.588	100.451	100.15	99.3398	99.4988	100.631	99.4938	100.382	99.5316	99.2986	99.7594	100.422	100.06	98.5819	98.4807	100.828	99.7718
-10	99.9824	101.207	98.4872	101.355	98.0803	98.938	98.9658	100.474	99.5511	101.902	100.582	100.132	99.091	99.7624	99.3622	99.4884	102.471	99.9302	104.531	102.572	102.415	103.884	102.943	103.164	100.113	99.6081	99.0902	99.212	98.724	99.6416	100.068	99.2402	100.461	98.231	99.4508	99.3806	100.694	98.639	99.0548	99.1649	99.802	100.522	100.165	101.281	100.291	98.4074	100.24	98.6355	98.9155
-9	98.1159	100.268	99.828	100.254	99.2004	99.8208	96.3748	98.6937	100.604	100.814	98.9929	101.016	101.172	99.9904	101.026	99.4437	99.6125	99.415	101.887	102.811	102.954	101.851	101.547	99.8294	99.4654	99.9662	99.7781	99.7024	99.2423	100.004	99.7162	100.957	100.22	100.79	99.3211	99.3791	99.3923	100.871	100.532	99.2181	99.2109	99.4365	100.641	99.1982	99.3468	100.164	99.7538	98.753	99.3262
-8	96.4326	97.8032	95.8611	95.8118	96.8553	96.489	95.9622	98.2658	97.2559	98.3026	97.4059	98.8257	98.5526	98.4313	99.1337	99.9721	99.3091	97.7294	101.163	100.866	101.498	101.584	98.8849	98.0176	99.5512	98.8599	98.4351	99.4326	98.6763	99.1153	99.086	100.907	99.8709	99.2748	98.6039	99.1855	98.3355	101.006	99.3553	100.496	99.7308	99.6286	98.3756	99.3001	99.8369	98.5073	99.0404	98.3823	99.1581
-7	90.0963	92.0639	91.0586	91.7682	91.061	91.6912	94.0157	96.4831	95.8438	95.8844	95.7993	97.4299	99.9049	98.6419	99.9049	98.1939	99.253	98.1481	100.134	99.4112	99.6114	100.231	98.8902	97.7873	97.949	98.5909	96.9388	97.8837	96.8497	97.4224	98.7677	100.392	98.7755	99.1552	98.5375	100.525	94.0912	94.8206	94.8517	93.1709	93.8172	94.1067	97.8657	97.5387	96.6446	96.8505	96.9211	96.6955	96.8811
-6	88.4597	88.2904	86.9203	87.6515	88.375	88.3225	92.8567	93.725	93.4932	92.4513	92.9731	93.1904	97.262	97.501	97.5748	95.4904	97.1443	97.9015	98.3367	98.0918	98.3362	98.8446	97.5493	97.9785	93.0048	93.3182	93.7527	94.8525	95.2505	93.3626	94.6326	95.7463	93.4719	95.5534	92.5917	93.2816	84.374	85.0587	84.3607	84.4993	85.3892	84.6361	89.0861	87.3751	88.6504	88.031	89.3472	89.8323	94.615
-5	87.6827	89.0989	87.0172	85.7368	85.4579	86.5285	90.37	92.385	91.2241	93.0877	91.7266	90.7172	97.3723	96.0417	96.3882	95.4357	96.038	95.3165	96.743	93.8827	98.1434	96.7446	97.2822	97.8673	87.2677	86.9612	87.8627	88.2034	88.3666	87.6846	92.0003	92.6958	91.7171	90.4767	93.0291	90.4511	82.9182	83.7121	83.5099	84.4753	82.7905	82.7127	89.0525	87.3701	87.3593	87.579	89.9109	88.8921	91.9809
Normalized data	a
Log[Ponesimod]	S1PR1-WT						N101A						E121A						S129A						W269A						F125A						T207A						L195A						L128A
-12	-1.51137	-3.51701	3.62168	-0.856173	-8.53806	2.0707	8.87469	-5.48395	-2.95154	-3.82677	-7.71372	2.37105	-7.57715	-13.1643	30.2268	-10.9242	3.79995	-11.0913	-20.5812	-4.89598	47.5069	-19.0827	-8.47337	-3.20396	-4.17139	-4.75087	-0.217274	4.24389	-1.00463	-2.82997	-0.761931	0.0268078	1.15129	-4.52749	-10.6961	6.07723	-6.26352	5.06664	-1.50598	-6.01853	-5.48045	5.4716	3.6388	-7.16363	-1.42118	0.461085	0.0314962	-4.27681	-1.62658
-11	-2.79218	-3.43403	3.33853	0.901764	-6.45845	-2.68395	3.73473	13.2835	-2.83407	-5.80965	1.57752	-5.8789	1.54059	11.7782	-3.96314	-9.04693	3.60754	-4.79239	-21.1955	-19.3791	-34.2875	-24.5618	-7.3567	-12.5763	5.14699	-4.28689	5.68146	-0.372671	1.38222	9.42589	0.810043	0.227535	-6.16279	-5.066	-2.65903	3.82931	2.5568	-6.503	2.59651	-4.51252	2.29429	4.15861	0.470281	-4.83425	-1.93881	9.89507	10.7048	-8.08226	0.371326
-10	-1.3141	-11.1175	10.6532	-12.2974	13.9098	7.04506	6.82238	-5.24525	2.13748	-16.6812	-6.1152	-2.51439	5.82082	0.446463	3.6501	2.63994	-21.2297	-0.896558	-37.7164	-22.0387	-20.7845	-32.5391	-25.0109	-26.7785	-2.35578	1.6815	5.82716	4.85186	8.75743	1.41337	-2.00062	4.62603	-5.14715	12.7038	2.94043	3.50221	-7.00613	9.4379	6.11011	5.22874	0.129369	-5.63027	-2.77251	-11.7094	-3.78301	11.2918	-3.37896	9.46623	7.22502
-9	13.625	-3.6036	-0.0786783	-3.48951	4.94496	-0.0208819	27.5605	9.00069	-6.29055	-7.96976	6.60528	-9.58321	-10.8382	-1.37797	-9.6639	2.99774	1.64613	3.2269	-16.5602	-23.9512	-25.0973	-16.269	-13.8363	-0.089303	2.82342	-1.18488	0.321235	0.926822	4.60951	-1.4837	0.816729	-9.11758	-3.21493	-7.78178	3.97865	3.51414	3.40848	-8.42384	-5.71269	4.80353	4.86079	3.05521	-6.58274	4.96249	3.77267	-2.76557	0.515158	8.5257	3.93754
-8	27.0981	16.1275	31.6717	32.0664	23.7146	26.6466	30.8627	12.4249	20.5083	12.1305	19.3074	7.94356	10.13	11.1007	5.47898	-1.2316	4.07502	16.7186	-10.7654	-8.38652	-13.4448	-14.1362	7.46994	14.4119	2.1373	7.67017	11.0705	3.08668	9.13929	5.62614	5.8606	-8.71111	-0.421449	4.34901	9.71899	5.06398	11.8673	-9.50488	3.70501	-5.4286	0.699454	1.51745	11.5461	4.14679	-0.149856	10.4922	6.22524	11.4931	5.28332
-7	77.8122	62.0639	70.11	64.431	70.0911	65.0472	46.4425	26.6938	31.8105	31.4855	32.1665	19.1155	-0.693534	9.41469	-0.693965	13.0005	4.52388	13.3676	-2.52807	3.25771	1.65509	-3.30089	7.42736	16.2554	14.9611	9.82336	23.0459	15.4834	23.7596	19.176	8.40772	-4.59509	8.34579	5.30666	10.2504	-5.6564	45.8381	39.9999	39.7507	53.204	48.0311	45.7138	15.6278	18.2446	25.4012	23.753	23.188	24.994	23.5083
-6	90.9114	92.2667	103.233	97.38	91.5891	92.0092	55.7189	48.7687	50.6243	58.9635	54.7867	53.0475	20.4592	18.5467	17.9561	34.6391	21.4013	15.3412	11.858	13.8177	11.8617	7.79276	18.1596	14.7243	54.5331	52.0248	48.5473	39.7449	36.5594	51.6692	41.5049	32.591	50.7944	34.1349	57.8397	52.3179	123.613	118.132	123.719	122.61	115.487	121.515	85.8982	99.5922	89.3847	94.3424	83.8076	79.9257	41.6459
-5	97.1307	85.795	102.457	112.705	114.937	106.368	75.6217	59.4942	68.7853	53.8696	64.7639	72.8431	19.5764	30.2268	27.4531	35.0766	30.2564	36.0306	24.613	47.5069	13.405	24.6002	20.2978	15.6148	100.452	102.905	95.69	92.9624	91.6568	97.1149	62.5733	57.0062	64.8399	74.7674	54.3387	74.9727	135.264	128.91	130.529	122.802	136.286	136.909	86.1665	99.6324	99.7186	97.9605	79.2965	87.4507	62.7283
[truncated: 59 more columns]

## Sheet: Fig 2E and S2 Table SAR247799
Raw data	a
Log[SAR247799]	S1PR1-WT						N101A						T109A						E121A						F125A						L128A						L195A						F210A						L272A
-12	0.796946	0.799522	0.794902	0.790329	0.808542	0.798237	0.894288	0.893756	0.873013	0.907869	0.932267	0.917574	0.737472	0.731093	0.737401	0.746593	0.73218	0.744065	0.754242	0.76065	0.737773	0.761649	0.761582	0.75927	0.871533	0.876991	0.879036	0.882084	0.889426	0.871708	0.903792	0.914367	0.870164	0.92282	0.928234	0.91818	0.842523	0.848937	0.841231	0.845282	0.854022	0.850432	0.857525	0.871718	0.841783	0.878587	0.882528	0.853998	0.868672
-11	0.800481	0.790934	0.798149	0.794771	0.796781	0.792256	0.8896	0.910631	0.917077	0.917939	0.914304	0.907088	0.751899	0.754718	0.743108	0.75104	0.745241	0.746038	0.756731	0.75546	0.775508	0.784654	0.739111	0.76941	0.882018	0.868996	0.885099	0.8842	0.880027	0.877866	0.895806	0.904488	0.906812	0.910278	0.899208	0.919012	0.84046	0.846317	0.851309	0.832319	0.818423	0.853852	0.852263	0.856085	0.853121	0.866045	0.880212	0.868977	0.878304
-10	0.796305	0.796721	0.79179	0.792026	0.798546	0.795944	0.899206	0.894512	0.913234	0.899012	0.908575	0.9092	0.738461	0.736773	0.717752	0.760659	0.763466	0.767214	0.743405	0.74668	0.763215	0.770048	0.760165	0.770428	0.858163	0.86343	0.868731	0.883009	0.870128	0.877367	0.903462	0.90611	0.916285	0.897915	0.904414	0.887775	0.835423	0.842753	0.837073	0.839314	0.830909	0.853826	0.849428	0.841522	0.864285	0.862542	0.867221	0.861362	0.88472
-9	0.769723	0.773294	0.779122	0.774025	0.775505	0.774275	0.885768	0.896024	0.918487	0.903109	0.915642	0.909329	0.743352	0.746101	0.729093	0.746499	0.746213	0.761747	0.74924	0.744981	0.780005	0.744171	0.749885	0.756988	0.876769	0.870213	0.880323	0.875711	0.864388	0.876742	0.895188	0.906211	0.901113	0.900992	0.899107	0.892587	0.824544	0.839704	0.838781	0.848768	0.837839	0.847613	0.84901	0.84319	0.866055	0.852809	0.863828	0.868818	0.887663
-8	0.724094	0.727637	0.728726	0.726726	0.723237	0.725884	0.891151	0.890604	0.901828	0.911669	0.912464	0.911062	0.740195	0.736213	0.711691	0.739515	0.771131	0.746033	0.731259	0.753621	0.750903	0.766713	0.777756	0.762018	0.863531	0.870175	0.866918	0.870243	0.866954	0.873092	0.879903	0.89326	0.89442	0.879956	0.883094	0.90283	0.827585	0.827611	0.826187	0.836805	0.839162	0.828323	0.831328	0.826396	0.82627	0.824244	0.838279	0.824741	0.875771
-7	0.687052	0.684402	0.685236	0.685744	0.694748	0.692997	0.883604	0.902859	0.897723	0.894458	0.884265	0.900986	0.712127	0.740893	0.703847	0.736334	0.76093	0.742544	0.731009	0.754228	0.767535	0.746098	0.752442	0.743467	0.863701	0.868255	0.851168	0.863841	0.878974	0.876079	0.88041	0.90066	0.88682	0.890743	0.889676	0.882565	0.834163	0.837259	0.83376	0.846738	0.834355	0.839923	0.785699	0.799728	0.806414	0.800062	0.813227	0.814917	0.883741
-6	0.681843	0.696724	0.684197	0.694499	0.677813	0.685762	0.883405	0.891257	0.893394	0.895764	0.900498	0.898681	0.666997	0.676462	0.683975	0.713229	0.740757	0.724488	0.730746	0.713001	0.746967	0.751448	0.753483	0.766393	0.859146	0.862873	0.863119	0.872552	0.869316	0.86289	0.871358	0.875248	0.891482	0.876276	0.873704	0.882027	0.83154	0.825146	0.829342	0.842583	0.844207	0.838368	0.748483	0.758715	0.750452	0.759623	0.741134	0.747032	0.890595
-5	0.68663	0.680676	0.691288	0.688878	0.680416	0.684901	0.870973	0.873013	0.894567	0.885639	0.889219	0.884271	0.683937	0.666386	0.661526	0.687973	0.667022	0.676381	0.718391	0.737773	0.748116	0.74071	0.750562	0.760261	0.845826	0.847475	0.8546	0.8472	0.859104	0.864972	0.85582	0.870164	0.885089	0.856542	0.867037	0.883045	0.82869	0.812321	0.835312	0.842152	0.838494	0.825575	0.743816	0.741783	0.748793	0.736205	0.735196	0.746747	0.855107
Basal data	a
Log[SAR247799]	S1PR1-WT						N101A						T109A						E121A						F125A						L128A						L195A						F210A						L272A
-12	99.8579	100.181	99.6018	99.0289	101.311	100.02	99.0212	98.9623	96.6655	100.525	103.227	101.6	99.9103	99.0461	99.9007	101.146	99.1934	100.803	99.7857	100.634	97.607	100.766	100.757	100.451	99.2111	99.8324	100.065	100.412	101.248	99.231	99.3623	100.525	95.6652	101.454	102.049	100.944	99.463	100.22	99.3106	99.7888	100.821	100.397	99.2096	100.852	97.3884	101.646	102.102	98.8016	98.0876
-11	100.301	99.1046	100.009	99.5855	99.8373	99.2703	98.5021	100.831	101.544	101.64	101.237	100.439	101.865	102.247	100.674	101.748	100.963	101.071	100.115	99.9469	102.599	103.809	97.784	101.793	100.405	98.9223	100.755	100.653	100.178	99.932	98.4843	99.4388	99.6942	100.075	98.8583	101.035	99.2195	99.9109	100.5	98.2584	96.618	100.8	98.6009	99.043	98.7001	100.195	101.834	100.535	99.1753
-10	99.7776	99.8297	99.2119	99.2415	100.058	99.7324	99.5658	99.046	101.119	99.5443	100.603	100.672	100.044	99.8156	97.2387	103.052	103.432	103.94	98.3521	98.7854	100.973	101.877	100.569	101.927	97.6891	98.2886	98.8922	100.517	99.0512	99.8752	99.326	99.6171	100.736	98.7162	99.4307	97.6014	98.6249	99.4903	98.8197	99.0842	98.092	100.797	98.2729	97.3582	99.9918	99.7901	100.331	99.6536	99.8998
-9	96.4469	96.8944	97.6246	96.9859	97.1713	97.0172	98.0778	99.2134	101.701	99.998	101.386	100.687	100.707	101.079	98.7752	101.133	101.094	103.199	99.1241	98.5605	103.194	98.4535	99.2094	100.149	99.8071	99.0608	100.212	99.6867	98.3978	99.8041	98.4164	99.6282	99.0677	99.0544	98.8472	98.1304	97.3405	99.1303	99.0213	100.2	98.9101	100.064	98.2245	97.5512	100.197	98.664	99.9389	100.516	100.232
-8	90.7295	91.1735	91.31	91.0593	90.6222	90.9538	98.6739	98.6132	99.8561	100.946	101.034	100.879	100.279	99.7397	96.4176	100.187	104.47	101.07	96.7452	99.7037	99.3441	101.436	102.897	100.814	98.3002	99.0565	98.6857	99.0643	98.6898	99.3885	96.736	98.2044	98.3319	96.7418	97.0867	99.2565	97.6996	97.7026	97.5346	98.7881	99.0663	97.7867	96.1789	95.6082	95.5936	95.3592	96.983	95.4168	98.8893
-7	86.0882	85.7561	85.8606	85.9243	87.0524	86.8331	97.8382	99.9702	99.4015	99.04	97.9114	99.7628	96.4767	100.374	95.3549	99.7561	103.088	100.597	96.7121	99.7839	101.544	98.7084	99.5477	98.3603	98.3195	98.838	96.8929	98.3354	100.058	99.7286	96.7917	99.0179	97.4964	97.9277	97.8103	97.0286	98.4762	98.8417	98.4285	99.9607	98.4988	99.1562	90.8999	92.5229	93.2964	92.5615	94.0847	94.2802	99.7892
-6	85.4355	87.3	85.7304	87.0212	84.9305	85.9265	97.8162	98.6856	98.9222	99.1846	99.7088	99.5076	90.3626	91.6449	92.6627	96.6259	100.355	98.1512	96.6773	94.3296	98.8233	99.4162	99.6854	101.393	97.8011	98.2253	98.2533	99.3271	98.9587	98.2273	95.7965	96.2242	98.0089	96.3372	96.0544	96.9694	98.1664	97.4116	97.9069	99.4702	99.6619	98.9725	86.5942	87.778	86.822	87.883	85.744	86.4264	100.563
-5	86.0353	85.2892	86.6189	86.317	85.2567	85.8186	96.4396	96.6655	99.0521	98.0635	98.4599	97.9121	92.6576	90.2798	89.6214	93.2044	90.3659	91.6339	95.0427	97.607	98.9754	97.9955	99.299	100.582	96.2847	96.4724	97.2835	96.4411	97.7962	98.4642	94.0883	95.6652	97.3061	94.1676	95.3214	97.0813	97.83	95.8976	98.6118	99.4192	98.9875	97.4623	86.0542	85.8191	86.6301	85.1738	85.0571	86.3934	96.5559
Normalized data	a
Log[SAR247799]	S1PR1-WT						N101A						T109A						E121A						F125A						L128A						L195A						F210A						L272A
-12	-0.657068	-2.97983	1.18571	5.30729	-11.1099	-1.82158	5.36275	5.78627	22.31	-5.45605	-24.891	-13.1868	-1.03404	5.18319	-0.964976	-9.92359	4.12364	-7.45889	-0.137796	-6.23733	15.5366	-7.18767	-7.12436	-4.92368	3.99602	-0.473618	-2.14891	-4.64455	-10.6567	3.85278	2.90848	-5.45533	29.5059	-12.1408	-16.4228	-8.47038	2.18396	-3.26328	3.28078	-0.15981	-7.58263	-4.53376	4.00724	-7.80637	17.1094	-13.5235	-16.8033	6.94201	12.0785
-11	-3.84385	4.76226	-1.74172	1.30311	-0.508797	3.5702	9.09686	-7.65601	-12.7905	-13.4775	-10.5819	-4.83376	-15.0947	-17.8422	-6.52725	-14.2573	-8.60563	-9.3826	-2.50718	-1.2972	-20.3788	-29.0837	14.2628	-14.5753	-4.58988	6.07389	-7.11357	-6.37761	-2.95969	-1.18979	9.2252	2.35849	0.520465	-2.22085	6.53417	-9.12864	3.93566	-1.03828	-5.27763	10.8498	22.6514	-7.43803	8.38637	5.20542	7.67257	-3.08487	-14.876	-5.52511	4.25392
-10	-0.0794522	-0.454194	3.9904	3.77739	-2.09927	0.246082	1.44477	5.1842	-9.72935	1.59944	-6.01791	-6.51646	-1.99784	-0.352613	18.1858	-23.6334	-26.3686	-30.0211	10.1764	7.05891	-8.67901	-15.1818	-5.77547	-15.5444	14.9454	10.6326	6.29087	-5.40209	5.14686	-0.781166	3.16963	1.0752	-6.97257	7.55674	2.41676	15.5769	8.21357	1.98799	6.81215	4.90895	12.0475	-7.41573	10.7462	17.3266	-1.61993	-0.169163	-4.06255	0.812978	-0.958142
-9	23.8822	20.6631	15.4098	20.0044	18.6706	19.7793	12.1493	3.97976	-13.9142	-1.66439	-11.648	-6.61862	-6.76466	-9.44447	7.13222	-9.83223	-9.5531	-24.6931	4.62234	8.67651	-24.6586	9.44693	4.00839	-2.75178	-0.291607	5.07751	-3.20213	0.574781	9.84735	-0.269593	9.71361	0.995277	5.02765	5.12348	6.61439	11.7708	17.4533	4.57795	5.36146	-3.12012	6.16166	-2.13884	11.094	15.9382	-3.09278	7.93206	-1.23922	-5.39202	-3.34889
-8	65.0139	61.8197	60.838	62.6415	65.7861	63.4005	7.86127	8.29731	-0.644047	-8.48333	-9.1157	-7.99917	-3.68773	0.193493	24.0931	-3.02516	-33.8383	-9.37756	21.7361	0.452625	3.03963	-12.0077	-22.5183	-7.53874	10.5496	5.1088	7.77573	5.05269	7.7466	2.71992	21.8027	11.2388	10.3212	21.761	19.2791	3.66998	14.8705	14.8483	16.0573	7.0397	5.0378	14.2438	25.8105	29.9159	30.0208	31.7073	20.0258	31.2929	6.31159
-7	98.4042	100.793	100.041	99.583	91.4671	93.0453	13.8733	-1.46468	2.62654	5.22736	13.3467	0.0273805	23.6679	-4.36758	31.7385	0.0752933	-23.8967	-5.97762	21.9746	-0.124703	-12.7897	7.61286	1.57448	10.1171	10.4103	6.6805	20.6737	10.296	-2.09711	0.273491	21.402	5.38621	16.3324	13.2292	14.0737	19.6974	9.28362	6.65388	9.62635	-1.39655	9.12074	4.39155	63.7883	52.1122	46.5471	51.8341	40.8765	39.4697	-0.1624
-6	103.099	89.6861	100.978	91.6916	106.733	99.5675	14.0317	7.77696	6.07454	4.18688	0.415791	1.86325	67.6532	58.4282	51.106	22.5942	-4.23593	11.6213	22.2246	39.1142	6.78618	2.52057	0.584061	-11.7034	14.1403	11.0882	10.8865	3.16157	5.8121	11.0742	28.5616	25.4844	12.645	24.6717	26.706	20.1234	11.5118	16.9421	13.3785	2.13245	0.753267	5.71253	94.7638	86.2472	93.1247	85.4918	100.88	95.9708	-5.73014
-5	98.7849	104.152	94.5859	96.7583	104.386	100.343	23.9346	22.31	5.14031	12.252	9.40024	13.3415	51.1433	68.2491	72.9857	47.2094	67.6294	58.5078	33.9841	15.5366	5.69232	12.7412	3.36401	-5.86683	25.0491	23.6987	17.8635	23.9239	14.1751	9.36952	40.8507	29.5059	17.701	40.2798	31.9789	19.3181	13.932	27.8337	8.30788	2.49899	5.60512	16.5774	98.6483	100.34	94.5058	104.983	105.822	96.2084	23.0978
[truncated: 41 more columns]
