# Supplementary material for: Structural insights into subtype-specific agonist recognition by sphingosine-1-phosphate receptors
Source: PLoS Biol. 2026 Apr 10;24(4):e3003381. doi: 10.1371/journal.pbio.3003381 (PMC13089896; doi:10.1371/journal.pbio.3003381)
Supplement: S3 Data — (XLSX) [file pbio.3003381.s017.xlsx]

## Sheet: Fig 3E
Raw data
Log[CYM5442]	S1PR1WT						S1PR1L276F-L297I						S1PR3WT						S1PR3F263L-I284L
-12	0.659527	0.664128	0.65137	0.659367	0.652775	0.656353	0.650114	0.6487	0.652092	0.652699	0.650591	0.646215	0.610768	0.609677	0.600319	0.600799	0.60164	0.602995	0.63725	0.63644	0.634012	0.638348	0.630674	0.633266
-11	0.659252	0.660329	0.656463	0.656171	0.657612	0.655983	0.649507	0.650482	0.651735	0.654311	0.647809	0.646394	0.609562	0.608656	0.593836	0.614808	0.606986	0.598541	0.638289	0.635754	0.630278	0.633355	0.63447	0.63594
-10	0.660098	0.659973	0.65255	0.657559	0.651104	0.650786	0.650689	0.649016	0.647388	0.647567	0.655318	0.654802	0.60104	0.601356	0.600034	0.611557	0.591625	0.598822	0.636211	0.634157	0.631823	0.639711	0.635019	0.637368
-9	0.653532	0.651688	0.653498	0.651844	0.656788	0.653223	0.650862	0.650018	0.649398	0.653719	0.650586	0.647368	0.604225	0.603099	0.602888	0.600809	0.599154	0.605044	0.634175	0.63615	0.632753	0.634451	0.634963	0.635783
-8	0.615161	0.611655	0.618094	0.614652	0.61086	0.616245	0.649259	0.650594	0.653236	0.651432	0.650726	0.64901	0.607508	0.603091	0.606311	0.600858	0.599836	0.595607	0.626854	0.620707	0.623201	0.626665	0.625637	0.62692
-7	0.575091	0.578196	0.578924	0.570368	0.577057	0.577256	0.647519	0.649778	0.649215	0.647962	0.64606	0.654995	0.609642	0.598477	0.609575	0.609086	0.597866	0.599636	0.595145	0.592184	0.593946	0.59159	0.589502	0.589032
-6	0.563246	0.566444	0.561604	0.56052	0.559684	0.56364	0.64195	0.643525	0.63998	0.640978	0.646954	0.647733	0.587587	0.586165	0.598669	0.585721	0.575419	0.578308	0.582127	0.578327	0.583209	0.585453	0.586776	0.583623
-5	0.564404	0.568114	0.565905	0.562092	0.56242	0.560591	0.636848	0.638405	0.637894	0.634767	0.636748	0.630278	0.572633	0.560319	0.57849	0.5732	0.572099	0.575474	0.573733	0.575836	0.573891	0.575609	0.57048	0.57062
Basal data
Log[CYM5442]	S1PR1WT						S1PR1L276F-L297I						S1PR3WT						S1PR3F263L-I284L
-12	99.6524	100.348	99.3899	100.61	99.7267	100.273	100.109	99.8911	99.9534	100.047	100.337	99.6626	100.089	99.9107	99.9601	100.04	99.8875	100.112	100.064	99.9364	99.6593	100.341	99.7949	100.205
-11	99.6108	99.7736	100.167	100.122	100.466	100.217	100.015	100.165	99.8988	100.294	99.9084	99.6902	99.8918	99.7434	98.8805	102.373	100.775	99.373	100.227	99.8288	99.0722	99.556	100.396	100.628
-10	99.7386	99.7197	99.5698	100.334	99.4714	99.4228	100.197	99.9397	99.2325	99.26	101.066	100.987	98.4952	98.547	99.9126	101.831	98.2248	99.4196	99.9005	99.5779	99.3152	100.555	100.482	100.854
-9	98.7466	98.4679	99.7145	99.4622	100.34	99.7951	100.224	100.094	99.5406	100.203	100.337	99.8404	99.0172	98.8327	100.388	100.042	99.4748	100.453	99.5808	99.8909	99.4612	99.7282	100.474	100.603
-8	92.9489	92.419	94.3125	93.7873	93.3232	94.1458	99.9772	100.183	100.129	99.8523	100.358	100.094	99.5551	98.8314	100.958	100.05	99.588	98.8858	98.4312	97.466	97.9598	98.5044	98.9979	99.2009
-7	86.8944	87.3636	88.3356	87.0301	88.159	88.1894	99.7093	100.057	99.5126	99.3204	99.6386	101.017	99.9048	98.0752	101.501	101.42	99.2609	99.5548	93.4521	92.9872	93.3612	92.991	93.28	93.2057
-6	85.1046	85.5878	85.6928	85.5274	85.5047	86.1092	98.8517	99.0942	98.0969	98.25	99.7766	99.8967	96.2906	96.0576	99.6853	97.5294	95.5341	96.0139	91.408	90.8113	91.6736	92.0264	92.8487	92.3498
-5	85.2797	85.8403	86.3491	85.7672	85.9228	85.6433	98.0661	98.3059	97.7772	97.298	98.2026	97.2048	93.84	91.8221	96.3252	95.4445	94.983	95.5433	90.09	90.4202	90.2089	90.479	90.2701	90.2922
Normalized data
Log[CYM5442]	S1PR1WT						S1PR1L276F-L297I						S1PR3WT						S1PR3F263L-I284L
-12	2.85207	-1.99221	4.68185	-3.82199	2.33465	-1.47479	-0.329076	1.18894	0.754404	0.105456	-1.92169	2.78155	-3.52943	-0.464642	-1.3125	-2.68158	-0.0675864	-3.92649	-3.08835	-0.905728	3.84807	-7.84215	1.52145	-5.51552
-11	3.14239	2.00784	-0.733301	-0.423219	-2.81523	-1.08012	0.323136	-0.723274	1.13491	-1.61599	1.0682	2.58927	-0.140385	2.40535	17.2069	-42.698	-15.2928	8.75826	-5.8885	0.939954	13.9183	5.62014	-8.7828	-12.7718
-10	2.2513	2.38304	3.42781	-1.89951	4.11396	4.45232	-0.946175	0.849952	5.7787	5.58727	-7.00229	-6.44758	23.8169	22.9283	-0.498356	-33.4104	28.4549	7.95982	-0.290816	5.24323	9.75048	-11.5165	-10.2727	-16.6485
-9	9.16479	11.107	2.41962	4.17771	-1.93804	1.85789	-1.13111	-0.225765	3.63156	-0.984028	-1.91653	1.54219	14.862	18.0269	-8.64997	-2.71037	7.01283	-9.76227	5.19401	-0.12571	7.24472	2.66624	-10.1199	-12.3451
-8	49.5697	53.2621	40.0668	43.7269	46.9611	41.2282	0.58861	-0.843605	-0.467647	1.45901	-2.06732	-0.22253	5.63401	18.0496	-18.4279	-2.85218	5.07007	17.116	24.9136	41.4708	32.9999	23.659	15.1929	11.7114
-7	91.7639	88.4936	81.7199	90.8181	82.9506	82.7388	2.45595	0.0315425	3.82694	5.16597	2.94825	-6.65523	-0.363679	31.0211	-27.7487	-26.3532	10.6806	5.64005	110.326	118.3	111.884	118.235	113.277	114.553
-6	104.237	100.869	100.137	101.29	101.448	97.2358	8.43265	6.74223	13.6924	12.6258	1.98662	1.14967	61.6344	65.6305	3.40171	40.3842	74.61	66.381	145.389	155.626	140.834	134.782	120.676	129.234
-5	103.017	99.1099	95.5636	99.6189	98.5345	100.483	13.9077	12.2365	15.9207	19.2606	12.9564	19.9101	103.672	138.286	61.04	76.1484	84.0645	74.4523	167.998	162.334	165.959	161.326	164.909	164.53

## Sheet: Fig 3F
Raw data
Log[HY-X-1011]	S1PR1WT						S1PR1L276F-L297I						S1PR3WT						S1PR3F263L-I284L
-12	0.708583	0.706404	0.706835	0.705823	0.700407	0.70123	0.678344	0.68349	0.68638	0.682114	0.67964	0.678994	0.703167	0.706969	0.701756	0.702679	0.699636	0.699116	0.680604	0.682968	0.683296	0.685472	0.682065	0.68359
-11	0.706998	0.70119	0.703257	0.700126	0.707919	0.701684	0.679226	0.683009	0.687479	0.684533	0.681354	0.679708	0.706304	0.703946	0.700616	0.701961	0.70702	0.701025	0.67934	0.676342	0.678689	0.683364	0.677227	0.681664
-10	0.704549	0.708473	0.702148	0.702178	0.698768	0.702991	0.68307	0.681873	0.685436	0.685056	0.681811	0.681168	0.700241	0.707945	0.701268	0.702179	0.70445	0.704419	0.680308	0.677967	0.685259	0.687393	0.678469	0.676205
-9	0.686036	0.698542	0.684452	0.690068	0.691565	0.693445	0.683242	0.684717	0.686738	0.680399	0.686222	0.685392	0.699624	0.697836	0.697199	0.693294	0.696884	0.692093	0.674134	0.678182	0.682202	0.672117	0.676422	0.674692
-8	0.637336	0.642933	0.644531	0.639695	0.637001	0.640135	0.681729	0.682882	0.685767	0.683586	0.684847	0.688056	0.694726	0.697571	0.697491	0.697682	0.693571	0.691808	0.656499	0.660397	0.66622	0.666309	0.647842	0.662436
-7	0.583721	0.594804	0.584998	0.584605	0.585667	0.59568	0.679808	0.680559	0.675954	0.671213	0.670638	0.6821	0.674715	0.686276	0.67882	0.67313	0.688001	0.682938	0.623331	0.624909	0.621928	0.622568	0.623606	0.629689
-6	0.584129	0.580492	0.579906	0.579013	0.583301	0.583013	0.670053	0.665673	0.667409	0.667492	0.67569	0.66301	0.636042	0.629709	0.627501	0.633052	0.634307	0.632612	0.617478	0.618379	0.619552	0.611823	0.610642	0.618004
-5	0.580038	0.582896	0.585119	0.581756	0.581684	0.580996	0.625309	0.620437	0.645789	0.653905	0.646049	0.64681	0.626052	0.616889	0.625603	0.624573	0.62456	0.621432	0.616338	0.615628	0.61334	0.615993	0.61486	0.615641
Basal data
Log[HY-X-1011]	S1PR1WT						S1PR1L276F-L297I						S1PR3WT						S1PR3F263L-I284L
-12	100.154	99.846	100.072	99.9283	99.9413	100.059	99.6221	100.378	100.312	99.6883	100.048	99.9524	99.7304	100.27	99.9343	100.066	100.037	99.9628	99.8267	100.173	99.8411	100.159	99.8883	100.112
-11	99.93	99.1091	99.5651	99.1218	101.013	100.123	99.7516	100.307	100.472	100.042	100.3	100.057	100.175	99.8409	99.7719	99.9635	101.093	100.236	99.6412	99.2015	99.1679	99.8509	99.1799	99.8296
-10	99.5839	100.138	99.4081	99.4123	99.7074	100.31	100.316	100.14	100.174	100.118	100.367	100.272	99.3154	100.408	99.8648	99.9944	100.726	100.721	99.7831	99.4398	100.128	100.44	99.3618	99.0301
-9	96.9671	98.7347	96.9028	97.6978	98.6797	98.9479	100.341	100.558	100.364	99.4376	101.016	100.894	99.2278	98.9743	99.2853	98.7292	99.6437	98.9587	98.8777	99.4714	99.6811	98.2076	99.0619	98.8085
-8	90.0837	90.8748	91.2508	90.5661	90.8939	91.341	100.119	100.289	100.222	99.9034	100.814	101.286	98.5331	98.9367	99.3269	99.3542	99.1699	98.9179	96.291	96.8627	97.3459	97.3588	94.8763	97.0137
-7	82.5056	84.072	82.8224	82.7667	83.569	84.9978	99.8372	99.9474	98.7881	98.0951	98.7224	100.41	95.695	97.3347	96.6681	95.8578	98.3736	97.6496	91.4262	91.6576	90.8741	90.9676	91.327	92.2179
-6	82.5632	82.0492	82.1015	81.9749	83.2314	83.1903	98.4045	97.7612	97.5392	97.5513	99.466	97.5995	90.21	89.3118	89.3599	90.1504	90.6961	90.4538	90.5677	90.6998	90.5269	89.3976	89.4285	90.5066
-5	81.9849	82.389	82.8394	82.3633	83.0006	82.9025	91.8333	91.1178	94.3796	95.5657	95.1027	95.2147	88.7932	87.4936	89.0897	88.943	89.3024	88.8551	90.4005	90.2963	89.6193	90.0069	90.0462	90.1605
Normalized data
Log[HY-X-1011]	S1PR1WT						S1PR1L276F-L297I						S1PR3WT						S1PR3F263L-I284L
-12	-1.47246	0.281953	-1.00356	-0.186951	-0.260833	-0.929678	1.55733	-2.74784	-2.37088	1.18037	-0.866348	-0.324164	1.03496	-3.58323	-0.711353	-1.83691	-1.5928	-0.955472	0.210345	-2.75861	0.0872557	-2.63552	-0.317621	-2.23065
-11	-0.196354	4.47962	1.88183	4.40691	-6.36651	-1.29869	0.819653	-2.34503	-3.28594	-0.833552	-2.30281	-0.922696	-2.77525	0.088166	0.679255	-0.96164	-10.6353	-3.29363	1.79913	5.56527	5.85307	0.00252866	5.75047	0.185378
-10	1.775	-1.38365	2.7761	2.75231	1.07117	-2.36068	-2.39613	-1.39526	-1.58528	-1.26852	-2.68668	-2.14718	4.58939	-4.76871	-0.115883	-1.22656	-7.48853	-7.44983	0.583359	3.52397	-2.3692	-5.03979	4.19218	7.03318
-9	16.6808	6.61193	17.0472	12.5183	6.92569	5.39773	-2.54009	-3.77444	-2.66933	2.60815	-6.38521	-5.68916	5.33946	7.51083	4.84754	9.6102	1.77765	7.64484	8.3384	3.25302	1.45741	14.078	6.76086	8.93078
-8	55.8897	51.3835	49.2418	53.1418	51.2746	48.728	-1.27443	-2.2391	-1.86124	-0.044865	-5.23217	-7.92263	11.2897	7.83326	4.49065	4.25744	5.8355	7.994	30.4938	25.5968	21.4585	21.3477	42.6106	24.3036
-7	99.0563	90.1336	97.2518	97.5689	92.9988	84.8601	0.332206	-0.295881	6.30817	10.2553	6.68206	-2.92868	35.5986	21.5547	27.2639	34.2047	12.6561	18.8575	72.1615	70.1797	76.8901	76.089	73.0113	65.3804
-6	98.7282	101.656	101.358	102.079	94.9217	95.156	8.49284	12.1573	13.4219	13.353	2.44638	13.0784	82.5782	90.2717	89.8591	83.0891	78.415	80.4904	79.515	78.3829	79.8644	89.5371	89.2718	80.038
-5	102.022	99.7205	97.1546	99.8665	96.2365	96.7955	45.9238	49.9994	31.4195	24.6634	27.3009	26.6629	94.7134	105.845	92.1739	93.4307	90.3518	94.1829	80.9467	81.8393	87.6379	84.3182	83.9816	83.0024

## Sheet: Fig 3G
Raw data
Log[Ponesimod]	S1PR1WT						S1PR1L276F-L297I						S1PR3WT						S1PR3F263L-I284L
-12	0.679312	0.672664	0.673736	0.687295	0.684067	0.682697	0.626616	0.639335	0.638617	0.628891	0.644647	0.635265	0.619734	0.634138	0.640768	0.639677	0.64607	0.648082	0.647359	0.643199	0.633449	0.642629	0.636782	0.637029
-11	0.68256	0.687998	0.675212	0.680735	0.686484	0.687415	0.607485	0.626472	0.640122	0.63939	0.634524	0.638258	0.624272	0.642117	0.639562	0.638656	0.64592	0.648059	0.622566	0.637488	0.656593	0.639593	0.638494	0.63635
-10	0.685807	0.681242	0.685263	0.684658	0.682181	0.672584	0.633131	0.63194	0.648251	0.633147	0.632907	0.652351	0.623153	0.629296	0.63104	0.631356	0.644097	0.649068	0.629295	0.611662	0.647293	0.651192	0.638867	0.64308
-9	0.671887	0.681056	0.684408	0.677966	0.689911	0.678664	0.635089	0.644717	0.621104	0.608219	0.654895	0.652393	0.628276	0.629657	0.634225	0.633099	0.642539	0.646553	0.638444	0.63498	0.637907	0.646917	0.638428	0.642748
-8	0.665722	0.656946	0.655241	0.651877	0.643637	0.660488	0.614025	0.591091	0.616669	0.633783	0.615848	0.628412	0.621816	0.617718	0.637508	0.633091	0.641156	0.645487	0.615459	0.603452	0.632573	0.621191	0.58654	0.592389
-7	0.626257	0.610694	0.587823	0.593652	0.614624	0.599046	0.620112	0.623482	0.640209	0.660162	0.602539	0.606346	0.619625	0.625849	0.639642	0.628477	0.638522	0.632875	0.527359	0.523199	0.513449	0.522629	0.544875	0.537351
-6	0.575688	0.577135	0.574474	0.585868	0.583189	0.574356	0.572785	0.685694	0.627627	0.6241	0.572678	0.579252	0.601017	0.601854	0.617587	0.616165	0.579829	0.576874	0.502566	0.517488	0.536593	0.519593	0.504584	0.515251
-5	0.573634	0.575263	0.570608	0.586597	0.574012	0.57759	0.577119	0.604878	0.613425	0.568766	0.548332	0.564511	0.530814	0.526074	0.602633	0.590319	0.550557	0.553362	0.509295	0.491662	0.527293	0.531192	0.50731	0.505537
Basal data
Log[Ponesimod]	S1PR1WT						S1PR1L276F-L297I						S1PR3WT						S1PR3F263L-I284L
-12	100.492	99.5083	99.0038	100.996	100.1	99.8998	98.5924	100.594	100.481	98.9504	101.43	99.9533	98.8512	101.149	100.085	99.9149	99.8445	100.155	101.138	100.488	98.9649	100.399	99.4856	99.5242
-11	100.972	101.777	99.2206	100.032	100.454	100.59	95.5823	98.5698	100.717	100.602	99.8367	100.424	99.5751	102.421	99.8968	99.7554	99.8212	100.152	97.2646	99.5958	102.581	99.9247	99.753	99.418
-10	101.453	100.777	100.698	100.609	99.8242	98.4198	99.6175	99.4302	101.996	99.62	99.5823	102.642	99.3966	100.376	98.5657	98.615	99.5396	100.308	98.3158	95.561	101.128	101.737	99.8113	100.469
-9	99.3934	100.75	100.572	99.6253	100.955	99.3095	99.9255	101.44	97.7252	95.6978	103.042	102.648	100.214	100.434	99.0632	98.8874	99.2988	99.9192	99.7453	99.204	99.6613	101.069	99.7427	100.418
-8	98.4813	97.1831	96.2859	95.7917	94.184	96.6498	96.6113	93.0029	97.0274	99.7201	96.8982	98.875	99.1834	98.5297	99.576	98.8861	99.0851	99.7544	96.1542	94.2784	98.8281	97.0497	91.6361	92.55
-7	92.6433	90.3409	86.3791	87.2357	89.9386	87.659	97.5691	98.0993	100.731	103.871	94.8042	95.4031	98.8339	99.8266	99.9092	98.1654	98.6781	97.8053	82.3903	81.7403	80.2171	81.6513	85.1268	83.9512
-6	85.1624	85.3766	84.4175	86.0918	85.3386	84.0461	90.1226	107.888	98.7515	98.1965	90.1057	91.1401	95.8658	95.9992	96.4644	96.2423	89.6075	89.1508	78.5167	80.848	83.8329	81.1769	78.832	80.4986
-5	84.8586	85.0997	83.8494	86.1989	83.9958	84.5193	90.8045	95.1722	96.5169	89.4903	86.2751	88.8207	84.668	83.9119	94.1286	92.2053	85.0838	85.5172	79.568	76.8132	82.3799	82.989	79.258	78.9809
Normalized data
Log[Ponesimod]	S1PR1WT						S1PR1L276F-L297I						S1PR3WT						S1PR3F263L-I284L
-12	-1.25789	5.05214	8.28962	-4.49537	1.25397	2.54028	10.9295	-1.91249	-1.18767	8.63236	-7.27597	2.19699	6.46558	-10.167	-2.46709	-1.23431	-0.725213	-2.97619	-5.30065	-2.95639	2.53771	-2.63537	0.659654	0.520422
-11	-4.34133	-9.50341	6.89854	1.68968	-1.01537	-1.88909	30.2452	11.0744	-2.70698	-1.9681	2.9451	-0.825351	1.22508	-19.3804	-1.10388	-0.0798806	-0.556478	-2.95008	8.67068	0.262084	-10.5042	-0.924145	-0.304964	0.903271
-10	-7.42369	-3.09073	-2.57994	-2.0094	3.02504	12.0372	4.35187	5.55361	-10.9143	4.33552	4.57733	-15.0545	2.51752	-4.57579	8.5327	8.1753	1.48227	-4.07868	4.87879	14.8153	-5.26312	-7.46039	-0.515024	-2.88898
-9	5.7896	-2.9137	-1.7734	4.30135	-4.233	6.32777	2.37501	-7.34599	16.4946	29.5039	-17.6225	-15.0963	-3.39849	-4.99301	4.93069	6.20373	3.22515	-1.26571	-0.276988	1.67516	0.0258561	-5.05151	-0.267587	-2.70201
-8	11.6423	19.9727	25.7301	28.9017	39.2184	23.395	23.6421	46.797	20.9723	3.69334	21.8014	9.11619	4.06085	8.79332	1.21882	6.21288	4.7722	-0.0730051	12.6756	19.4414	3.03133	9.44561	28.9718	25.6755
-7	49.1048	63.8791	89.3021	83.8053	66.4608	81.0888	17.4963	14.0938	-2.79482	-22.9408	35.2382	31.3949	6.59126	-0.595124	-1.1937	11.4305	7.71913	14.0373	62.3207	64.6649	70.159	64.986	52.4502	56.6904
-6	97.1091	95.735	101.89	91.1457	95.9788	104.273	65.28	-48.7187	9.90856	13.47	65.3881	58.7507	28.078	27.1119	23.7445	25.3518	73.3828	76.6891	76.292	67.8834	57.1172	66.6972	75.1548	69.1436
-5	99.0585	97.5119	105.535	90.4581	104.596	101.236	60.9039	32.877	24.2478	69.3374	89.9689	73.6341	109.141	114.615	40.6536	54.5767	106.131	102.993	72.5001	82.4367	62.3582	60.1609	73.6185	74.6178

## Sheet: Fig 3H
Raw data
Log[SAR247799]	S1PR1WT						S1PR1L276F-L297I						S1PR3WT						S1PR3F263L-I284L
-12	0.736241	0.734435	0.745739	0.733889	0.726449	0.730018	0.763258	0.783282	0.757018	0.774241	0.773952	0.783914	0.710427	0.701704	0.71981	0.708497	0.709552	0.704201	0.704844	0.717654	0.715394	0.716175	0.719643	0.710646
-11	0.739854	0.742856	0.746194	0.737279	0.731041	0.727495	0.775064	0.755093	0.742971	0.775393	0.751229	0.773156	0.713715	0.702514	0.701045	0.710453	0.710362	0.710815	0.709429	0.70091	0.71529	0.717944	0.711354	0.718006
-10	0.732671	0.744297	0.740595	0.742967	0.721943	0.739284	0.723221	0.780859	0.772892	0.773699	0.771337	0.763337	0.70348	0.71106	0.713969	0.711306	0.715891	0.702036	0.706675	0.717441	0.710854	0.727643	0.718217	0.715004
-9	0.723971	0.726482	0.717127	0.719818	0.726197	0.723768	0.759055	0.759695	0.768328	0.768397	0.750594	0.757509	0.712803	0.706802	0.718105	0.709668	0.705472	0.718536	0.688173	0.704731	0.718373	0.719871	0.706868	0.721311
-8	0.682369	0.68571	0.674278	0.671403	0.671337	0.683437	0.76376	0.770448	0.773845	0.761103	0.75826	0.758543	0.700577	0.705435	0.700906	0.701603	0.718987	0.701819	0.685227	0.701676	0.694465	0.701939	0.695536	0.705674
-7	0.646423	0.645242	0.645732	0.649212	0.657281	0.651047	0.748256	0.732423	0.746205	0.755031	0.75455	0.760811	0.701138	0.700626	0.707759	0.70554	0.703247	0.70038	0.671328	0.688946	0.684382	0.684672	0.684064	0.695707
-6	0.641082	0.639043	0.632539	0.632469	0.632721	0.632528	0.722416	0.736414	0.735488	0.728166	0.734408	0.738142	0.692459	0.687589	0.680057	0.691881	0.693689	0.686146	0.663052	0.669252	0.667597	0.660157	0.663883	0.665435
-5	0.630327	0.629236	0.62873	0.618158	0.61733	0.623868	0.723632	0.710188	0.706196	0.716932	0.713353	0.715539	0.636003	0.637467	0.626072	0.628526	0.635945	0.637631	0.645295	0.659684	0.651395	0.664702	0.654982	0.647774
Basal data
Log[SAR247799]	S1PR1WT						S1PR1L276F-L297I						S1PR3WT						S1PR3F263L-I284L
-12	100.242	99.9964	101.535	99.922	98.909	99.395	98.7895	101.381	97.9818	100.211	100.174	101.463	100.197	98.9665	101.52	99.9246	100.073	99.3187	98.7094	100.503	100.187	100.296	100.782	99.522
-11	100.734	101.143	101.597	100.383	99.5342	99.0515	100.317	97.7326	96.1637	100.36	97.2325	100.071	100.661	99.0808	98.8735	100.201	100.188	100.251	99.3516	98.1586	100.172	100.544	99.6211	100.553
-10	99.7561	101.339	100.835	101.158	98.2955	100.657	93.6075	101.067	100.036	100.141	99.8351	98.7996	99.217	100.286	100.696	100.321	100.967	99.0133	98.9658	100.474	99.5512	101.902	100.582	100.132
-9	98.5717	98.9136	97.6398	98.0062	98.8748	98.544	98.2454	98.3283	99.4456	99.4545	97.1504	98.0453	100.532	99.6856	101.28	100.09	99.498	101.34	96.3748	98.6937	100.604	100.814	98.9929	101.016
-8	92.9073	93.3622	91.8058	91.4143	91.4053	93.0528	98.8544	99.7201	100.16	98.5105	98.1425	98.1792	98.8076	99.4927	98.8539	98.9523	101.404	98.9828	95.9622	98.2658	97.2559	98.3026	97.4059	98.8257
-7	88.0131	87.8523	87.919	88.3929	89.4915	88.6428	96.8478	94.7984	96.5822	97.7246	97.6624	98.4728	98.8866	98.8144	99.8205	99.5075	99.1842	98.7798	94.0157	96.4831	95.8438	95.8844	95.7993	97.4299
-6	87.286	87.0083	86.1228	86.1132	86.1475	86.1214	93.5032	95.315	95.1952	94.2475	95.0553	95.5386	97.6626	96.9758	95.9135	97.5811	97.8361	96.7723	92.8567	93.725	93.4932	92.4513	92.9731	93.1904
-5	85.8217	85.6731	85.6042	84.1648	84.052	84.9422	93.6606	91.9206	91.4039	92.7934	92.3302	92.6131	89.7002	89.9067	88.2995	88.6457	89.692	89.9299	90.37	92.385	91.2241	93.0877	91.7266	90.7172
Normalized data
Log[SAR247799]	S1PR1WT						S1PR1L276F-L297I						S1PR3WT						S1PR3F263L-I284L
-12	-0.183903	1.56295	-9.37329	2.09106	9.28951	5.83638	10.1392	-8.27756	15.8782	0.0378016	0.303563	-8.85882	-1.98243	6.19058	-10.7734	-0.173881	-1.16199	3.85124	7.89869	-4.01924	-1.91733	-2.64343	-5.87004	2.50061
-11	-3.68002	-6.5835	-9.81315	-1.18797	4.84695	8.27734	-0.71898	17.6491	28.798	-1.02169	21.2029	1.03547	-5.06355	5.43133	6.80827	-2.00701	-1.92131	-2.34581	3.63248	11.558	-1.81967	-4.28962	1.842	-4.34675
-10	3.27015	-7.9784	-4.39701	-6.69152	13.649	-3.1286	46.9622	-6.04843	1.27921	0.535927	2.70899	10.0668	4.52666	-2.575	-5.30072	-2.80619	-7.10169	5.87975	6.19523	-3.82061	2.30676	-13.3131	-4.54272	-1.55461
-9	11.6866	9.25718	18.3087	15.7048	9.5331	11.8835	14.0052	13.416	5.47654	5.41315	21.7864	15.4268	-4.20857	1.41391	-9.1757	-1.27094	2.65985	-9.57961	23.408	8.00325	-4.68888	-6.08262	6.01507	-7.42123
-8	51.9374	48.7048	59.7649	62.5466	62.6106	50.9036	9.67764	3.52603	0.402336	12.1215	14.7362	14.4756	7.24626	2.69519	6.93848	6.28512	-10.0028	6.0825	26.1489	10.8454	17.5547	10.601	16.5579	7.12582
-7	86.715	87.8578	87.3838	84.0165	76.2098	82.2409	23.9368	38.4994	25.8237	17.7058	18.148	12.3896	6.72124	7.20115	0.517611	2.59674	4.74449	7.43134	39.0802	22.6887	26.9355	26.6658	27.231	16.3986
-6	91.8818	93.8553	100.148	100.216	99.972	100.158	47.7032	34.8287	35.6799	42.4141	36.6736	33.2393	14.8527	19.4152	26.4725	15.394	13.7004	20.7672	46.7796	41.011	42.5511	49.4727	46.0059	44.5623
-5	102.287	103.343	103.833	114.061	114.863	108.537	46.5847	58.949	62.6208	52.747	56.0381	54.0279	67.749	66.3771	77.0539	74.7539	67.8032	66.2229	63.2991	49.9132	57.6248	45.2447	54.2871	60.9928

## Sheet: Fig 3I
Raw data
Log[CYM5442]	S1PR1WT						S1PR1F133C-V209I-L213I						S1PR3WT						S1PR3C127F-I203V-I207L
-12	0.837	0.828	0.825	0.83	0.836	0.847	0.885	0.87	0.874	0.844	0.844	0.863	0.886	0.89	0.893	0.902	0.899	0.912	0.838	0.818	0.842	0.851	0.849	0.824
-11	0.85	0.849	0.84	0.832	0.841	0.845	0.875	0.872	0.874	0.87	0.866	0.86	0.894	0.905	0.896	0.902	0.892	0.895	0.837	0.822	0.824	0.827	0.832	0.829
-10	0.844	0.848	0.823	0.826	0.852	0.837	0.865	0.866	0.883	0.85	0.842	0.881	0.889	0.898	0.895	0.895	0.899	0.89	0.834	0.812	0.825	0.824	0.825	0.81
-9	0.841	0.836	0.838	0.836	0.83	0.816	0.873	0.864	0.867	0.844	0.822	0.828	0.889	0.905	0.896	0.896	0.906	0.899	0.835	0.826	0.821	0.813	0.832	0.824
-8	0.809	0.808	0.804	0.802	0.804	0.809	0.847	0.856	0.855	0.832	0.845	0.844	0.892	0.897	0.896	0.893	0.889	0.887	0.804	0.797	0.799	0.804	0.807	0.797
-7	0.738	0.73	0.72	0.731	0.734	0.729	0.845	0.836	0.841	0.831	0.82	0.843	0.889	0.895	0.882	0.883	0.889	0.872	0.761	0.748	0.737	0.745	0.75	0.755
-6	0.695	0.688	0.69	0.695	0.685	0.69	0.777	0.766	0.77	0.769	0.768	0.752	0.803	0.821	0.822	0.822	0.811	0.826	0.696	0.709	0.721	0.709	0.725	0.73
-5	0.702	0.699	0.694	0.712	0.701	0.705	0.699	0.689	0.702	0.682	0.688	0.706	0.682	0.672	0.69	0.698	0.693	0.692	0.71	0.715	0.719	0.727	0.731	0.722
Basal data
Log[CYM5442]	S1PR1WT						S1PR1F133C-V209I-L213I						S1PR3WT						S1PR3C127F-I203V-I207L
-12	100.38	99.3004	98.9406	99.5403	100.26	101.579	102.51	100.772	101.236	97.7606	97.7606	99.9614	98.7737	99.2196	99.5541	100.557	100.223	101.672	100.119	97.73	100.597	101.673	101.434	98.4468
-11	101.939	101.819	100.74	99.7801	100.859	101.339	101.351	101.004	101.236	100.772	100.309	99.6139	99.6656	100.892	99.8885	100.557	99.4426	99.777	100	98.2079	98.4468	98.8053	99.4026	99.0442
-10	101.219	101.699	98.7008	99.0606	102.179	100.38	100.193	100.309	102.278	98.4556	97.529	102.046	99.1081	100.111	99.777	99.777	100.223	99.2196	99.6416	97.0131	98.5663	98.4468	98.5663	96.7742
-9	100.859	100.26	100.5	100.26	99.5403	97.8613	101.12	100.077	100.425	97.7606	95.2124	95.9073	99.1081	100.892	99.8885	99.8885	101.003	100.223	99.7611	98.6858	98.0884	97.1326	99.4026	98.4468
-8	97.0218	96.9019	96.4221	96.1823	96.4221	97.0218	98.1081	99.1506	99.0347	96.3707	97.8764	97.7606	99.4426	100	99.8885	99.5541	99.1081	98.8852	96.0573	95.221	95.46	96.0573	96.4158	95.221
-7	88.5069	87.5475	86.3482	87.6674	88.0272	87.4275	97.8764	96.834	97.4131	96.2548	94.9807	97.6448	99.1081	99.777	98.3278	98.4392	99.1081	97.2129	90.92	89.3668	88.0526	89.0084	89.6057	90.2031
-6	83.35	82.5105	82.7503	83.35	82.1507	82.7503	90	88.7259	89.1892	89.0734	88.9575	87.1042	89.5206	91.5273	91.6388	91.6388	90.4125	92.0847	83.1541	84.7073	86.141	84.7073	86.6189	87.2162
-5	84.1895	83.8297	83.2301	85.3888	84.0696	84.5493	80.9653	79.8069	81.3127	78.9961	79.6911	81.7761	76.0312	74.9164	76.9231	77.8149	77.2575	77.146	84.8268	85.4241	85.902	86.8578	87.3357	86.2605
Normalized data
Log[CYM5442]	S1PR1WT						S1PR1F133C-V209I-L213I						S1PR3WT						S1PR3C127F-I203V-I207L
-12	0.917754	7.16012	9.2409	5.77292	1.61135	-6.0182	-11.4003	-1.35183	-4.03141	16.0655	16.0655	3.33744	3.97267	2.40331	1.22628	-2.30479	-1.12777	-6.22821	-0.763552	7.64578	-2.44542	-6.22962	-5.38868	5.12298
-11	-8.09899	-7.4054	-1.16303	4.38573	-1.85663	-4.63101	-4.70131	-2.69162	-4.03141	-1.35183	1.32775	5.34713	0.833939	-3.48182	0.0492559	-2.30479	1.61862	0.441598	-0.343086	5.96391	5.12298	3.86158	1.75925	3.02065
-10	-3.93742	-6.7118	10.6281	8.54731	-9.48618	0.917754	1.99765	1.32775	-10.0605	12.0461	17.4052	-8.72068	2.79565	-0.735427	0.441598	0.441598	-1.12777	2.40331	0.918314	10.1686	4.70251	5.12298	4.70251	11.0095
-9	-1.85663	1.61135	0.224158	1.61135	5.77292	15.4833	-3.36152	2.66754	0.657856	16.0655	30.8032	26.7838	2.79565	-3.48182	0.0492559	0.0492559	-3.87416	-1.12777	0.497847	4.28205	6.38438	9.74811	1.75925	5.12298
-8	20.3384	21.032	23.8064	25.1936	23.8064	20.3384	14.0558	8.02671	8.69661	24.1042	15.3956	16.0655	1.61862	-0.343086	0.0492559	1.22628	2.79565	3.58033	13.5323	16.4756	15.6346	13.5323	12.2709	16.4756
-7	69.5837	75.1325	82.0685	74.4389	72.3581	75.8261	15.3956	21.4246	18.0751	24.7741	32.143	16.7354	2.79565	0.441598	5.54204	5.1497	2.79565	9.46546	31.6124	37.0784	41.7036	38.3398	36.2375	34.1352
-6	99.4084	104.264	102.876	99.4084	106.344	102.876	60.9485	68.3173	65.6377	66.3076	66.9775	77.6959	36.537	29.4749	29.0825	29.0825	33.3983	27.5132	58.9427	53.4766	48.431	53.4766	46.7492	44.6468
-5	94.5532	96.634	100.102	87.6172	95.2468	92.4724	113.2	119.899	111.191	124.589	120.569	108.511	84.0104	87.9338	80.8716	77.7329	79.6946	80.087	53.0562	50.9538	49.272	45.9082	44.2264	48.0106

## Sheet: Fig 3J
Raw data
Log[HY-X-1011]	S1PR1WT						S1PR1F133C-V209I-L213I						S1PR3WT						S1PR3C127F-I203V-I207L
-12	0.874	0.862	0.868	0.861	0.866	0.86	0.861	0.87	0.867	0.863	0.871	0.866	0.874	0.867	0.868	0.866	0.873	0.877	0.855	0.849	0.848	0.84	0.85	0.849
-11	0.87	0.865	0.862	0.862	0.86	0.868	0.87	0.864	0.862	0.875	0.86	0.862	0.873	0.865	0.863	0.861	0.867	0.864	0.85	0.854	0.863	0.853	0.855	0.836
-10	0.857	0.85	0.841	0.842	0.853	0.85	0.869	0.871	0.875	0.863	0.874	0.866	0.874	0.877	0.863	0.861	0.87	0.865	0.846	0.841	0.853	0.844	0.847	0.841
-9	0.837	0.83	0.825	0.82	0.818	0.815	0.873	0.869	0.864	0.868	0.874	0.865	0.866	0.866	0.873	0.87	0.864	0.865	0.839	0.824	0.831	0.825	0.821	0.83
-8	0.788	0.783	0.79	0.78	0.78	0.78	0.864	0.87	0.87	0.861	0.87	0.855	0.866	0.875	0.858	0.86	0.862	0.871	0.791	0.814	0.803	0.785	0.788	0.804
-7	0.752	0.757	0.74	0.75	0.741	0.75	0.823	0.839	0.839	0.836	0.848	0.837	0.848	0.847	0.845	0.852	0.839	0.854	0.74	0.754	0.741	0.785	0.766	0.751
-6	0.732	0.727	0.731	0.72	0.724	0.726	0.79	0.784	0.796	0.794	0.79	0.811	0.816	0.809	0.812	0.814	0.81	0.816	0.729	0.72	0.724	0.72	0.726	0.725
-5	0.731	0.725	0.746	0.714	0.726	0.73	0.787	0.799	0.781	0.803	0.795	0.792	0.782	0.782	0.773	0.794	0.784	0.783	0.732	0.716	0.726	0.718	0.726	0.717
Basal data
Log[HY-X-1011]	S1PR1WT						S1PR1F133C-V209I-L213I						S1PR3WT						S1PR3C127F-I203V-I207L
-12	100.691	99.3088	100.405	99.5951	100.348	99.6524	99.4801	100.52	100.231	99.7688	100.288	99.7121	100.402	99.5979	100.115	99.8847	99.7714	100.229	100.352	99.6479	100.474	99.5261	100.059	99.9411
-11	100.23	99.6544	99.7108	99.7108	99.6524	100.579	100.52	99.8267	99.6532	101.156	99.0213	99.2516	100.287	99.3682	99.5386	99.308	99.0857	98.7429	99.7653	100.235	102.251	101.066	100.647	98.4108
-10	98.7327	97.9263	97.2817	97.3973	98.8413	98.4936	100.404	100.635	101.156	99.7688	100.633	99.7121	100.402	100.747	99.5386	99.308	99.4286	98.8571	99.2958	98.7089	101.066	100	99.7057	98.9994
-9	96.4286	95.6221	95.4309	94.8525	94.7856	94.438	100.867	100.404	99.8844	100.347	100.633	99.597	99.4831	99.4831	100.692	100.346	98.7429	98.8571	98.4742	96.7136	98.4597	97.7488	96.6451	97.7045
-8	90.7834	90.2074	91.3823	90.2256	90.3824	90.3824	99.8267	100.52	100.578	99.5376	100.173	98.4456	99.4831	100.517	98.9619	99.1926	98.5143	99.5429	92.8404	95.5399	95.1422	93.0095	92.7604	94.6439
-7	86.6359	87.212	85.5986	86.7553	85.8633	86.9061	95.0895	96.9382	96.9942	96.6474	97.6396	96.3731	97.4153	97.3004	97.4625	98.2699	95.8857	97.6	86.8545	88.4977	87.7962	93.0095	90.1707	88.4049
-6	84.3318	83.7558	84.5575	83.2851	83.8934	84.1251	91.2767	90.5835	92.0231	91.7919	90.9614	93.3794	93.7392	92.9351	93.6563	93.887	92.5714	93.2571	85.5634	84.507	85.782	85.3081	85.462	85.3443
-5	84.2166	83.5253	86.2927	82.5911	84.1251	84.5886	90.9301	92.3166	90.289	92.8324	91.5371	91.1917	89.8334	89.8334	89.158	91.5802	89.6	89.4857	85.9155	84.0376	86.019	85.0711	85.462	84.4026
Normalized data
Log[HY-X-1011]	S1PR1WT						S1PR1F133C-V209I-L213I						S1PR3WT						S1PR3C127F-I203V-I207L
-12	-11.0869	-1.4935	-9.09961	-3.4808	-8.70245	-3.87796	-2.68229	-9.89813	-7.89465	-4.68576	-8.28768	-4.29273	-8.20497	-0.128065	-5.32502	-3.00802	-1.8707	-6.46234	-7.70321	-0.629824	-8.92681	0.593771	-4.7577	-3.57533
-11	-7.88911	-3.89186	-4.28349	-4.28349	-3.87796	-10.3106	-9.89813	-5.08757	-3.88354	-14.3124	0.501211	-1.09677	-7.05113	2.17962	0.467489	2.78449	5.01676	8.46049	-1.80872	-6.52431	-26.7779	-14.8772	-10.6695	11.7954
-10	2.50375	8.0999	12.5729	11.7703	1.75062	4.16286	-9.09637	-10.6999	-14.3124	-4.68576	-10.6847	-4.29273	-8.20497	-11.6665	0.467489	2.78449	1.57303	7.31258	2.90687	8.80136	-14.8772	-4.16652	-1.2106	5.8836
-9	18.4928	24.0889	25.4159	29.4294	29.8935	32.3057	-12.3034	-9.09637	-5.48798	-8.69688	-10.6847	-3.49374	1.02578	1.02578	-11.1175	-7.64202	8.46049	7.31258	11.1592	28.8426	11.3044	18.4449	29.5309	18.8896
-8	57.6658	61.6631	53.51	61.5369	60.4486	60.4486	-5.08757	-9.89813	-10.3013	-3.08131	-7.48869	4.49616	1.02578	-9.35881	6.26	3.94299	10.7563	0.425121	67.7463	40.6316	44.6264	66.0477	68.5491	49.6312
-7	86.4461	82.4488	93.6443	85.6175	91.8078	84.5711	27.7846	14.9564	14.5676	16.9743	10.0891	18.878	21.795	22.9488	21.3205	13.211	37.1582	19.9396	127.87	111.365	118.411	66.0477	94.5611	112.297
-6	102.435	106.432	100.869	109.698	105.477	103.869	54.2427	59.0532	49.0632	50.6676	56.4305	39.6517	58.718	66.7949	59.5511	57.2341	70.4476	63.5602	140.838	151.448	138.642	143.402	141.856	143.038
-5	103.235	108.031	88.8282	114.514	103.869	100.653	56.6479	47.0268	61.0965	43.4476	52.4356	54.8326	97.9487	97.9487	104.733	80.4041	100.293	101.441	137.301	156.164	136.262	145.783	141.856	152.497

## Sheet: Fig 3K
Raw data
Log[Ponesimod]	S1PR1WT						S1PR1F133C-V209I-L213I						S1PR3WT						S1PR3C127F-I203V-I207L
-12	0.87	0.862	0.869	0.872	0.87	0.861	0.86	0.856	0.861	0.862	0.862	0.85	0.878	0.867	0.86	0.866	0.885	0.872	0.858	0.864	0.861	0.861	0.861	0.851
-11	0.861	0.862	0.857	0.862	0.871	0.869	0.857	0.861	0.861	0.857	0.857	0.865	0.867	0.878	0.874	0.882	0.873	0.868	0.858	0.859	0.862	0.857	0.856	0.864
-10	0.869	0.856	0.842	0.842	0.869	0.863	0.862	0.864	0.855	0.859	0.859	0.855	0.87	0.87	0.869	0.877	0.873	0.869	0.856	0.851	0.855	0.854	0.855	0.866
-9	0.85	0.848	0.856	0.847	0.844	0.852	0.852	0.848	0.852	0.847	0.868	0.852	0.872	0.874	0.874	0.877	0.874	0.879	0.831	0.842	0.841	0.836	0.838	0.837
-8	0.83	0.82	0.82	0.83	0.82	0.83	0.85	0.867	0.867	0.858	0.857	0.866	0.879	0.866	0.872	0.875	0.865	0.869	0.815	0.819	0.82	0.814	0.811	0.819
-7	0.767	0.786	0.777	0.786	0.785	0.78	0.856	0.849	0.84	0.83	0.839	0.838	0.851	0.864	0.852	0.86	0.861	0.86	0.799	0.784	0.785	0.78	0.792	0.787
-6	0.757	0.76	0.757	0.758	0.756	0.75	0.749	0.745	0.748	0.751	0.755	0.752	0.833	0.83	0.84	0.842	0.836	0.837	0.75	0.744	0.747	0.74	0.753	0.758
-5	0.74	0.753	0.754	0.755	0.759	0.752	0.745	0.735	0.742	0.746	0.74	0.75	0.795	0.798	0.785	0.78	0.785	0.786	0.74	0.739	0.73	0.735	0.73	0.737
Basal data
Log[Ponesimod]	S1PR1WT						S1PR1F133C-V209I-L213I						S1PR3WT						S1PR3C127F-I203V-I207L
-12	100.462	99.5381	99.8277	100.172	100.52	99.4801	100.233	99.7669	99.942	100.058	100.701	99.2991	100.63	99.3696	99.6524	100.348	100.74	99.2601	99.6516	100.348	100	100	100.584	99.4159
-11	99.4226	99.5381	98.4492	99.0235	100.635	100.404	99.8834	100.35	99.942	99.4777	100.117	101.051	99.3696	100.63	101.275	102.202	99.3739	98.8048	99.6516	99.7677	100.116	99.5354	100	100.935
-10	100.346	98.8453	96.726	96.726	100.404	99.7111	100.466	100.699	99.2455	99.7098	100.35	99.8832	99.7135	99.7135	100.695	101.622	99.3739	98.9186	99.4193	98.8386	99.3031	99.187	99.8832	101.168
-9	98.1524	97.9215	98.3343	97.3004	97.5159	98.4402	99.3007	98.8345	98.8973	98.3169	101.402	99.5327	99.9427	100.172	101.275	101.622	99.4878	100.057	96.5157	97.7933	97.6771	97.0964	97.8972	97.7804
-8	95.843	94.6882	94.1987	95.3475	94.7429	95.8983	99.0676	101.049	100.638	99.5937	100.117	101.168	100.745	99.255	101.043	101.39	98.4633	98.9186	94.6574	95.122	95.2381	94.5412	94.743	95.6776
-7	88.5681	90.7621	89.259	90.2929	90.699	90.1213	99.7669	98.951	97.5044	96.3436	98.014	97.8972	97.5358	99.0258	98.7254	99.6524	98.008	97.8941	92.7991	91.0569	91.1731	90.5923	92.5234	91.9393
-6	87.4134	87.7598	86.9615	87.0764	87.3484	86.6551	87.296	86.8298	86.8253	87.1735	88.2009	87.8505	95.4728	95.1289	97.3349	97.5666	95.1622	95.276	87.108	86.4111	86.7596	85.9466	87.9673	88.5514
-5	85.4503	86.9515	86.6169	86.7318	87.695	86.8862	86.8298	85.6643	86.1288	86.5932	86.4486	87.6168	91.1175	91.4613	90.9618	90.3824	89.3569	89.4707	85.9466	85.8304	84.7851	85.3659	85.2804	86.0981
Normalized data
Log[Ponesimod]	S1PR1WT						S1PR1F133C-V209I-L213I						S1PR3WT						S1PR3C127F-I203V-I207L
-12	-10.2983	-2.71	-5.08871	-7.91963	-10.7751	-2.23326	-8.41894	-4.58939	-6.02742	-6.98092	-12.2619	-0.746422	-5.62074	5.80907	3.2457	-3.05737	-6.61368	6.80202	3.25302	-3.06469	0.0941669	0.0941669	-5.20134	5.38968
-11	-1.76145	-2.71	6.23497	1.51677	-11.7242	-9.82599	-5.54678	-9.37633	-6.02742	-2.21343	-7.46379	-15.1408	5.80907	-5.62074	-11.4615	-19.8656	5.77004	10.9299	3.25302	2.20007	-0.958785	4.30597	0.0941669	-8.37865
-10	-9.3498	2.98126	20.3896	20.3896	-9.82599	-4.13144	-10.3337	-12.2485	-0.306432	-4.12042	-9.38304	-5.54454	2.69185	2.69185	-6.2089	-14.613	5.77004	9.89795	5.35893	10.6237	6.41188	7.46483	1.15327	-10.4969
-9	8.67252	10.5696	7.17861	15.6714	13.9013	6.30856	-0.759844	3.06971	2.55406	7.32155	-18.0197	-2.66567	0.613704	-1.46444	-11.4615	-14.613	4.73806	-0.421822	31.6827	20.1003	21.1532	26.418	19.158	20.2171
-8	27.6434	37.1288	41.1496	31.7132	36.6795	27.1886	1.15493	-15.1207	-11.7484	-3.16693	-7.46379	-16.1004	-6.65981	6.84815	-9.36044	-12.512	14.0259	9.89795	48.53	44.3182	43.2652	49.5829	47.7538	39.281
-7	87.4016	69.3793	81.7262	73.2334	69.8977	74.6431	-4.58939	2.11232	13.996	23.531	9.80945	10.7691	22.4342	8.92629	11.6498	3.2457	18.1538	19.1857	65.3772	81.1715	80.1185	85.3833	67.8767	73.1722
-6	96.8871	94.0414	100.599	99.6553	97.4213	103.116	97.8511	101.681	101.718	98.8574	90.4179	93.2968	41.1376	44.2548	24.2559	22.1549	43.9532	42.9212	116.972	123.29	120.131	127.501	109.182	103.886
-5	113.012	100.681	103.43	102.486	94.5741	101.218	101.681	111.254	107.439	103.625	104.812	95.216	80.6224	77.5051	82.0341	87.2866	96.584	95.552	127.501	128.554	138.031	132.766	133.541	126.127

## Sheet: Fig 3L
Raw data
Log[SAR247799]	S1PR1WT						S1PR1F133C-V209I-L213I						S1PR3WT						S1PR3C127F-I203V-I207L
-12	0.681548	0.681942	0.686048	0.686248	0.670463	0.679358	0.562187	0.56398	0.579984	0.568644	0.578919	0.57895	0.67831	0.677035	0.671736	0.672855	0.67429	0.685898	0.638715	0.657269	0.676495	0.677994	0.669136	0.67481
-11	0.686273	0.682419	0.67936	0.681539	0.683403	0.681791	0.565275	0.552147	0.5689	0.573904	0.574586	0.562921	0.683842	0.67181	0.681615	0.68413	0.675712	0.675633	0.656031	0.664587	0.665353	0.652274	0.659978	0.655927
-10	0.684234	0.675873	0.678515	0.672103	0.68224	0.687428	0.561059	0.557764	0.559809	0.567764	0.56403	0.56597	0.673417	0.677883	0.67112	0.676331	0.676397	0.678946	0.651987	0.653966	0.653244	0.67181	0.661249	0.663135
-9	0.652923	0.647526	0.641463	0.64931	0.646903	0.637201	0.554744	0.566347	0.562147	0.576429	0.567606	0.564108	0.670185	0.68062	0.679988	0.675163	0.667546	0.666079	0.666426	0.655847	0.645537	0.631264	0.652766	0.657483
-8	0.623816	0.625622	0.617044	0.618448	0.618516	0.614387	0.545296	0.545772	0.546628	0.554681	0.554149	0.562756	0.688164	0.66713	0.6829	0.679635	0.676741	0.673935	0.592106	0.600971	0.612561	0.598133	0.617076	0.631196
-7	0.57491	0.57421	0.582616	0.585844	0.579631	0.584598	0.549096	0.541808	0.544954	0.532964	0.559108	0.547365	0.671882	0.668387	0.662764	0.669395	0.676599	0.66768	0.572337	0.577126	0.600964	0.576852	0.579066	0.57688
-6	0.56872	0.574188	0.5765	0.573966	0.578048	0.571214	0.528048	0.526767	0.565503	0.525916	0.539248	0.532713	0.666759	0.654473	0.656553	0.65621	0.654678	0.64976	0.544288	0.559172	0.591808	0.587058	0.566009	0.564769
-5	0.557948	0.56057	0.560205	0.565178	0.564126	0.577686	0.468641	0.479984	0.501113	0.467849	0.476625	0.493959	0.592849	0.570298	0.586433	0.57429	0.586517	0.572785	0.554468	0.556495	0.576185	0.598751	0.570215	0.598291
Basal data
Log[SAR247799]	S1PR1WT						S1PR1F133C-V209I-L213I						S1PR3WT						S1PR3C127F-I203V-I207L
-12	100.09	100.148	100.751	100.78	98.4622	99.7685	98.2655	98.5788	101.376	99.394	101.19	101.196	100.24	100.051	99.2682	99.4337	99.6457	101.361	95.9411	98.7281	101.616	101.841	100.511	101.363
-11	100.784	100.218	99.7688	100.089	100.363	100.126	98.8053	96.5105	99.4388	100.314	100.433	98.3936	101.057	99.2792	100.728	101.1	99.8559	99.8441	98.5422	99.8273	99.9424	97.9778	99.135	98.5265
-10	100.485	99.2568	99.6447	98.703	100.192	100.954	98.0683	97.4924	97.8497	99.2402	98.5875	98.9266	99.5166	100.177	99.1773	99.9473	99.9571	100.334	97.9346	98.2319	98.1235	100.912	99.3259	99.6092
-9	95.8863	95.0937	94.2034	95.3557	95.0023	93.5774	96.9645	98.9926	98.2585	100.755	99.2126	98.6012	99.0392	100.581	100.488	99.7748	98.6492	98.4323	100.104	98.5145	96.9658	94.8219	98.0517	98.7602
-8	91.6118	91.8769	90.6172	90.8234	90.8334	90.227	95.313	95.3963	95.5459	96.9535	96.8604	98.3649	101.696	98.5877	100.918	100.436	100.008	99.5933	88.94	90.2716	92.0126	89.8453	92.6907	94.8116
-7	84.4295	84.3267	85.5612	86.0353	85.1229	85.8523	95.9772	94.7034	95.2533	93.1575	97.7272	95.6747	99.2899	98.7733	97.9424	98.9223	99.9869	98.6689	85.9705	86.6898	90.2705	86.6487	86.9813	86.6529
-6	83.5205	84.3236	84.6631	84.291	84.8904	83.8868	92.2983	92.0744	98.845	91.9256	94.2558	93.1136	98.5328	96.7172	97.0246	96.9738	96.7475	96.0208	81.7573	83.9929	88.8952	88.1818	85.02	84.8338
-5	81.9386	82.3237	82.27	83.0003	82.8458	84.8372	81.9143	83.897	87.5902	81.776	83.3099	86.3397	87.6105	84.2779	86.6624	84.8679	86.6748	84.6455	83.2864	83.5908	86.5486	89.9382	85.6517	89.8691
Normalized data
Log[SAR247799]	S1PR1WT						S1PR1F133C-V209I-L213I						S1PR3WT						S1PR3C127F-I203V-I207L
-12	-3.42633	-3.7959	-7.64623	-7.83382	6.96707	-1.37346	8.22339	6.22273	-11.6381	1.01754	-10.4495	-10.4848	-1.51261	-0.735092	2.4954	1.8128	0.938073	-6.13874	16.221	4.72356	-7.18978	-8.11924	-2.62996	-6.14579
-11	-7.85683	-4.2433	-1.37549	-3.41824	-5.16637	-3.65482	4.77684	19.429	0.731701	-4.85323	-5.61436	7.405	-4.88532	2.45014	-3.52749	-5.06075	0.0711287	0.119675	5.49072	0.189006	-0.285694	7.81909	3.04525	5.55541
-10	-5.94506	1.89414	-0.582722	5.42954	-4.07513	-8.94019	9.4821	13.1595	10.8779	1.99991	6.1672	4.00201	1.47067	-1.25223	2.8706	-0.305875	-0.346569	-1.90019	7.99716	6.77066	7.21774	-4.28673	2.25746	1.08886
-9	23.4144	28.4751	34.1597	26.8022	29.0588	38.1561	16.5298	3.58074	8.26822	-7.67042	2.17608	6.07953	3.44049	-2.92098	-2.53546	0.405829	5.04936	5.94386	-0.950565	5.60479	11.9937	20.8384	7.51395	4.59136
-8	50.7066	49.0139	57.0567	55.7405	55.6765	59.5484	27.0746	26.5427	25.5874	16.6002	17.1948	7.58842	-7.52	5.30298	-4.31063	-2.32033	-0.555878	1.15456	45.1035	39.6101	32.4278	41.3687	29.6301	20.8807
-7	96.5649	97.2211	89.3391	86.3123	92.1378	87.4808	22.8336	30.9669	27.456	40.8372	11.66	24.7653	2.40619	4.53705	7.96519	3.92264	-0.469235	4.9679	57.3538	54.3865	39.6145	54.556	53.1838	54.5385
-6	102.369	97.2413	95.0736	97.4494	93.6224	100.03	46.3236	47.7532	4.52294	48.7033	33.8245	41.1179	5.5292	13.0193	11.7515	11.9608	12.8944	15.8925	74.7347	65.512	45.2884	48.2314	61.275	62.0432
-5	112.469	110.011	110.353	105.69	106.677	93.962	112.624	99.9649	76.3839	113.507	103.714	84.3684	50.5881	64.3363	54.4995	61.9025	54.4482	62.8199	68.4265	67.1709	54.969	40.9856	58.6689	41.2707
