# Supplementary material for: Structural insights into subtype-specific agonist recognition by sphingosine-1-phosphate receptors
Source: PLoS Biol. 2026 Apr 10;24(4):e3003381. doi: 10.1371/journal.pbio.3003381 (PMC13089896; doi:10.1371/journal.pbio.3003381)
Supplement: S4 Data — (XLSX) [file pbio.3003381.s018.xlsx]

## Sheet: Fig 4E
Raw data
Log[CYM5442]	S1PR1WT						S1PR1T207V						S1PR5WT						S1PR5V198T
-12	0.700267	0.698826	0.694917	0.696963	0.698632	0.694247	0.680219	0.715613	0.727501	0.706939	0.719043	0.703361	0.581943	0.581151	0.569724	0.581482	0.576858	0.58274	0.576457	0.570173	0.570417	0.577554	0.57189	0.578055
-11	0.695327	0.680632	0.691679	0.681589	0.691303	0.698547	0.687701	0.693526	0.716262	0.698455	0.712598	0.718291	0.573048	0.575464	0.568411	0.574667	0.587961	0.5846	0.576091	0.577552	0.583441	0.584644	0.571355	0.575833
-10	0.685584	0.699167	0.689901	0.68448	0.69581	0.697963	0.697278	0.683406	0.689125	0.694497	0.696714	0.70333	0.573563	0.563617	0.577754	0.571254	0.577914	0.587573	0.57745	0.570269	0.577449	0.57631	0.57482	0.574311
-9	0.67553	0.671419	0.670126	0.677178	0.676746	0.670056	0.670839	0.69361	0.696602	0.692594	0.681682	0.708116	0.577555	0.569987	0.577428	0.574728	0.579116	0.57912	0.57588	0.574898	0.569878	0.56776	0.570965	0.575377
-8	0.641431	0.629211	0.64127	0.633399	0.641145	0.639924	0.676484	0.684521	0.674415	0.677194	0.681848	0.689229	0.566834	0.566071	0.564093	0.584093	0.58657	0.578886	0.541159	0.552894	0.552895	0.548534	0.550327	0.547847
-7	0.57339	0.576992	0.571084	0.587022	0.576518	0.574198	0.630107	0.632243	0.636794	0.623728	0.634141	0.632061	0.540978	0.543118	0.553562	0.545068	0.542438	0.555166	0.525848	0.52381	0.523432	0.522884	0.530475	0.532369
-6	0.541813	0.539953	0.539724	0.534309	0.538423	0.535803	0.55929	0.533367	0.538862	0.550693	0.558879	0.554318	0.521472	0.522277	0.510117	0.521575	0.517363	0.514808	0.499988	0.500757	0.5	0.517381	0.514238	0.522152
-5	0.541944	0.53714	0.525403	0.528632	0.53191	0.52057	0.522125	0.521194	0.51153	0.550797	0.543602	0.553417	0.511384	0.49639	0.503396	0.506858	0.501508	0.503844	0.489596	0.487434	0.488872	0.516908	0.50839	0.52203
Basal data
Log[CYM5442]	S1PR1WT						S1PR1T207V						S1PR5WT						S1PR5V198T
-12	100.424	100.218	99.6569	99.9504	100.19	99.5609	95.9705	100.964	102.641	99.7403	101.448	99.2356	100.511	100.374	98.4008	100.432	99.633	100.649	100.412	99.3175	99.3601	100.603	99.6166	100.691
-11	99.7158	97.6083	99.1926	97.7456	99.1387	100.178	97.0261	97.8479	101.056	98.5433	100.539	101.342	98.9749	99.3922	98.1741	99.2545	101.551	100.97	100.348	100.603	101.629	101.838	99.5234	100.303
-10	98.3185	100.266	98.9377	98.1602	99.7851	100.094	98.3773	96.4201	97.2271	97.985	98.2978	99.2312	99.0639	97.346	99.7877	98.6651	99.8154	101.484	100.585	99.3343	100.585	100.387	100.127	100.038
-9	96.8767	96.2872	96.1018	97.1131	97.0511	96.0916	94.6471	97.8598	98.2819	97.7164	96.1769	99.9064	99.7534	98.4463	99.7315	99.2652	100.023	100.024	100.312	100.141	99.2661	98.8972	99.4554	100.224
-8	91.9867	90.2342	91.9635	90.8348	91.9456	91.7705	95.4436	96.5774	95.1516	95.5436	96.2003	97.2417	97.9017	97.7699	97.4282	100.883	101.31	99.9833	94.2637	96.3076	96.3079	95.5483	95.8607	95.4285
-7	82.2289	82.7455	81.8982	84.184	82.6776	82.3449	88.9004	89.2017	89.8437	88.0003	89.4695	89.176	93.436	93.8055	95.6093	94.1424	93.6881	95.8865	91.5967	91.2417	91.1757	91.0803	92.4027	92.7325
-6	77.7005	77.4338	77.401	76.6245	77.2144	76.8387	78.9089	75.2515	76.0267	77.696	78.8509	78.2075	90.067	90.206	88.1057	90.0847	89.3572	88.9159	87.092	87.2261	87.0942	90.1219	89.5743	90.9528
-5	77.7194	77.0305	75.3472	75.8104	76.2805	74.6541	73.6654	73.5341	72.1706	77.7106	76.6955	78.0803	88.3246	85.7348	86.945	87.5429	86.6188	87.0223	85.2819	84.9054	85.1559	90.0394	88.5556	90.9316
Normalized data
Log[CYM5442]	S1PR1WT						S1PR1T207V						S1PR5WT						S1PR5V198T
-12	-7.058	-6.11876	-3.57011	-4.90409	-5.99231	-3.13366	13.187	-9.51222	-17.1361	-3.94902	-11.7119	-1.65476	-6.4028	-5.3059	10.524	-5.76414	0.641156	-7.50658	-5.60741	3.17203	2.8302	-7.14117	0.772905	-7.84084
-11	-3.83779	5.74195	-1.45947	5.11799	-1.21457	-5.93664	8.38852	4.65303	-9.92847	1.492	-7.57837	-11.2295	5.91925	2.5726	12.3425	3.67681	-14.7396	-10.0839	-5.09703	-7.13713	-15.365	-17.0463	1.52025	-4.73634
-10	2.51374	-6.3405	-0.300651	3.23362	-4.15271	-5.55614	2.24649	11.1432	7.47501	4.03001	2.60817	-1.63467	5.20602	18.9842	-0.599841	8.40469	-0.821573	-14.2024	-6.99531	3.03703	-6.99347	-5.40251	-3.32138	-2.61032
-9	9.0678	11.7471	12.59	7.99298	8.27503	12.6362	19.2022	4.59903	2.68033	5.25076	12.2488	-4.70411	-0.32465	10.1593	-0.148772	3.59138	-2.48667	-2.49232	-4.80189	-3.43039	3.58417	6.54293	2.06557	-4.09855
-8	31.2956	39.2614	31.4007	36.5314	31.4823	32.2781	15.582	10.4279	16.909	15.1272	12.1421	7.40869	14.5272	15.5847	18.325	-9.38207	-12.8129	-2.16881	43.7067	27.3127	27.3109	33.4032	30.8979	34.3637
-7	75.6499	73.3016	77.1531	66.7631	73.6104	75.1226	45.3246	43.9548	41.0364	49.4158	42.7376	44.0717	50.3456	47.3818	32.9136	44.6794	48.3232	30.6906	65.0978	67.9452	68.4744	69.2398	58.6332	55.9878
-6	96.2339	97.4462	97.5954	101.125	98.4438	100.151	90.7412	107.366	103.842	96.2545	91.0048	93.9297	77.3671	76.2522	93.0977	77.2249	83.0597	86.5994	101.228	100.153	101.211	76.9269	81.3185	70.2619
-5	96.1484	99.2797	106.931	104.826	102.689	110.082	114.576	115.173	121.371	96.188	100.802	94.5079	91.3421	112.114	102.408	97.6119	105.024	101.788	115.746	118.767	116.757	77.5881	89.4891	70.4324

## Sheet: Fig 4F
Raw data
Log[HY-X-1011]	S1PR1WT						S1PR1T207V						S1PR5WT						S1PR5V198T
-12	0.874	0.862	0.868	0.861	0.866	0.86	0.887	0.875	0.87	0.884	0.874	0.884	0.679	0.679	0.676	0.67	0.687	0.679	0.655	0.644	0.663	0.662	0.652	0.656
-11	0.87	0.865	0.862	0.862	0.86	0.868	0.884	0.879	0.89	0.88	0.87	0.87	0.686	0.681	0.663	0.705	0.68	0.658	0.649	0.646	0.656	0.658	0.649	0.658
-10	0.857	0.85	0.841	0.842	0.853	0.85	0.87	0.888	0.885	0.87	0.889	0.873	0.677	0.691	0.696	0.692	0.687	0.675	0.655	0.652	0.655	0.656	0.641	0.641
-9	0.837	0.83	0.825	0.82	0.818	0.815	0.87	0.881	0.878	0.892	0.87	0.887	0.69	0.681	0.688	0.685	0.678	0.682	0.648	0.648	0.643	0.64	0.641	0.656
-8	0.788	0.783	0.79	0.78	0.78	0.78	0.885	0.874	0.884	0.886	0.89	0.869	0.694	0.671	0.689	0.682	0.689	0.664	0.63	0.639	0.63	0.63	0.644	0.64
-7	0.752	0.757	0.74	0.75	0.741	0.75	0.88	0.879	0.884	0.881	0.883	0.889	0.67	0.665	0.648	0.697	0.684	0.68	0.6	0.61	0.604	0.602	0.605	0.6
-6	0.732	0.727	0.731	0.72	0.724	0.726	0.864	0.88	0.882	0.885	0.878	0.889	0.636	0.653	0.647	0.651	0.649	0.652	0.57	0.571	0.564	0.562	0.573	0.563
-5	0.731	0.725	0.746	0.714	0.726	0.73	0.855	0.858	0.847	0.848	0.833	0.839	0.6	0.62	0.628	0.627	0.625	0.617	0.55	0.561	0.567	0.551	0.543	0.556
Basal data
Log[HY-X-1011]	S1PR1WT						S1PR1T207V						S1PR5WT						S1PR5V198T
-12	100.691	99.3088	100.405	99.5951	100.348	99.6524	100.681	99.319	99.2018	100.798	99.4312	100.569	100	100	100.446	99.5542	100.586	99.4143	100.847	99.1532	100.075	99.9245	99.6942	100.306
-11	100.23	99.6544	99.7108	99.7108	99.6524	100.579	100.341	99.773	101.482	100.342	98.9761	98.9761	101.031	100.295	98.5141	104.755	99.5608	96.3397	99.923	99.4611	99.0189	99.3208	99.2355	100.612
-10	98.7327	97.9263	97.2817	97.3973	98.8413	98.4936	98.7514	100.795	100.912	99.2018	101.138	99.3174	99.7054	101.767	103.418	102.823	100.586	98.8287	100.847	100.385	98.8679	99.0189	98.0122	98.0122
-9	96.4286	95.6221	95.4309	94.8525	94.7856	94.438	98.7514	100	100.114	101.71	98.9761	100.91	101.62	100.295	102.229	101.783	99.2679	99.8536	99.7691	99.7691	97.0566	96.6038	98.0122	100.306
-8	90.7834	90.2074	91.3823	90.2256	90.3824	90.3824	100.454	99.2054	100.798	101.026	101.251	98.8623	102.209	98.8218	102.377	101.337	100.878	97.2182	96.9977	98.3834	95.0943	95.0943	98.4709	97.8593
-7	86.6359	87.212	85.5986	86.7553	85.8633	86.9061	99.8865	99.773	100.798	100.456	100.455	101.138	98.6745	97.9381	96.2853	103.566	100.146	99.5608	92.3788	93.9184	91.1698	90.8679	92.5076	91.7431
-6	84.3318	83.7558	84.5575	83.2851	83.8934	84.1251	98.0704	99.8865	100.57	100.912	99.8862	101.138	93.6672	96.1708	96.1367	96.7311	95.022	95.4612	87.7598	87.9138	85.1321	84.8302	87.6147	86.0856
-5	84.2166	83.5253	86.2927	82.5911	84.1251	84.5886	97.0488	97.3893	96.5792	96.6933	94.7668	95.4494	88.3652	91.3108	93.3135	93.1649	91.5081	90.3367	84.6805	86.3741	85.5849	83.1698	83.0275	85.0153
Normalized data
Log[HY-X-1011]	S1PR1WT						S1PR1T207V						S1PR5WT						S1PR5V198T
-12	-11.0869	-1.4935	-9.09961	-3.4808	-8.70245	-3.87796	-11.0161	-1.56428	-0.751482	-11.8289	-2.34298	-10.2374	5.0308	5.0308	0.599307	9.46229	-0.791345	10.8529	-3.38755	13.4491	4.28051	5.78108	8.07095	1.99064
-11	-7.88911	-3.89186	-4.28349	-4.28349	-3.87796	-10.3106	-8.65317	-4.7149	-16.5764	-8.66395	0.814808	0.814808	-5.21797	2.10258	19.8024	-42.2384	9.3974	41.4192	5.7961	10.3879	14.7845	11.7834	12.6312	-1.04951
-10	2.50375	8.0999	12.5729	11.7703	1.75062	4.16286	2.37399	-11.8038	-12.6202	-0.751482	-14.1847	-1.55353	7.95902	-12.5385	-28.944	-23.0353	-0.791345	16.6751	-3.38755	1.20427	16.2851	14.7845	24.7918	24.7918
-9	18.4928	24.0889	25.4159	29.4294	29.8935	32.3057	2.37399	-6.29021	-7.08145	-18.1589	0.814808	-12.6058	-11.0744	2.10258	-17.1267	-12.6952	12.3085	6.48633	7.32671	7.32671	34.292	38.7937	24.7918	1.99064
-8	57.6658	61.6631	53.51	61.5369	60.4486	60.4486	-9.44082	-0.77663	-11.8289	-13.4114	-14.9741	1.60425	-16.9309	16.7437	-18.6038	-8.26367	-3.70242	32.686	34.8777	21.1022	53.7995	53.7995	20.2316	26.3119
-7	86.4461	82.4488	93.6443	85.6175	91.8078	84.5711	-5.50255	-4.7149	-11.8289	-9.45519	-9.44799	-14.1847	18.2078	25.5283	41.9599	-30.4211	3.57526	9.3974	80.796	65.4899	92.8144	95.8156	79.5146	87.115
-6	102.435	106.432	100.869	109.698	105.477	103.869	7.09991	-5.50255	-10.2464	-12.6202	-5.50076	-14.1847	67.9875	43.0977	43.437	37.5284	54.519	50.1524	126.714	125.184	152.837	155.839	128.157	143.358
-5	103.235	108.031	88.8282	114.514	103.869	100.653	14.1888	11.8258	17.4472	16.6559	30.0243	25.2876	120.696	91.4133	71.5031	72.9803	89.4519	101.096	157.326	140.49	148.336	172.345	173.759	153.998

## Sheet: Fig 4G
Raw data
Log[Ponesimod]	S1PR1WT						S1PR1T207V						S1PR5WT						S1PR5V198T
-12	0.87	0.862	0.869	0.872	0.87	0.861	0.865	0.859	0.856	0.848	0.857	0.84	0.646	0.657	0.662	0.658	0.65	0.655	0.7	0.678	0.678	0.695	0.705	0.695
-11	0.861	0.862	0.857	0.862	0.871	0.869	0.857	0.85	0.854	0.848	0.866	0.846	0.65	0.654	0.65	0.65	0.641	0.65	0.683	0.689	0.697	0.665	0.695	0.685
-10	0.869	0.856	0.842	0.842	0.869	0.863	0.85	0.84	0.86	0.85	0.848	0.846	0.654	0.641	0.643	0.653	0.655	0.65	0.682	0.691	0.694	0.69	0.686	0.693
-9	0.85	0.848	0.856	0.847	0.844	0.852	0.849	0.846	0.85	0.863	0.861	0.851	0.658	0.66	0.652	0.647	0.661	0.651	0.678	0.692	0.677	0.685	0.699	0.703
-8	0.83	0.82	0.82	0.83	0.82	0.83	0.849	0.841	0.839	0.833	0.839	0.84	0.651	0.65	0.652	0.66	0.653	0.656	0.676	0.67	0.669	0.676	0.695	0.695
-7	0.767	0.786	0.777	0.786	0.785	0.78	0.832	0.83	0.82	0.827	0.837	0.821	0.656	0.645	0.64	0.645	0.63	0.63	0.669	0.67	0.668	0.67	0.686	0.684
-6	0.757	0.76	0.757	0.758	0.756	0.75	0.799	0.783	0.793	0.792	0.795	0.781	0.605	0.609	0.612	0.601	0.605	0.614	0.641	0.659	0.665	0.642	0.651	0.658
-5	0.74	0.753	0.754	0.755	0.759	0.752	0.795	0.79	0.76	0.795	0.78	0.77	0.572	0.573	0.578	0.582	0.582	0.585	0.627	0.624	0.631	0.642	0.633	0.644
Basal data
Log[Ponesimod]	S1PR1WT						S1PR1T207V						S1PR5WT						S1PR5V198T
-12	100.462	99.5381	99.8277	100.172	100.52	99.4801	100.348	99.652	100.469	99.5305	101.002	98.9982	99.1558	100.844	100.303	99.697	99.6169	100.383	101.597	98.4035	98.7618	101.238	100.714	99.2857
-11	99.4226	99.5381	98.4492	99.0235	100.635	100.404	99.42	98.6079	100.235	99.5305	102.062	99.7054	99.7698	100.384	98.4848	98.4848	98.2375	99.6169	99.1292	100	101.529	96.8682	99.2857	97.8571
-10	100.346	98.8453	96.726	96.726	100.404	99.7111	98.6079	97.4478	100.939	99.7653	99.9411	99.7054	100.384	98.3883	97.4242	98.9394	100.383	99.6169	98.984	100.29	101.092	100.51	98	99
-9	98.1524	97.9215	98.3343	97.3004	97.5159	98.4402	98.4919	98.1439	99.7653	101.291	101.473	100.295	100.998	101.305	98.7879	98.0303	101.303	99.7701	98.4035	100.435	98.6162	99.7815	99.8571	100.429
-8	95.843	94.6882	94.1987	95.3475	94.7429	95.8983	98.4919	97.5638	98.4742	97.77	98.8804	98.9982	99.9233	99.7698	98.7879	100	100.077	100.536	98.1132	97.2424	97.4508	98.4705	99.2857	99.2857
-7	88.5681	90.7621	89.259	90.2929	90.699	90.1213	96.5197	96.2877	96.2441	97.0657	98.6447	96.759	100.691	99.0023	96.9697	97.7273	96.5517	96.5517	97.0972	97.2424	97.3052	97.5965	98	97.7143
-6	87.4134	87.7598	86.9615	87.0764	87.3484	86.6551	92.6914	90.8353	93.0751	92.9577	93.6948	92.0448	92.8626	93.4766	92.7273	91.0606	92.7203	94.0996	93.0334	95.6459	96.8682	93.5178	93	94
-5	85.4503	86.9515	86.6169	86.7318	87.695	86.8862	92.2274	91.6473	89.2019	93.3099	91.9269	90.7484	87.7974	87.9509	87.5758	88.1818	89.1954	89.6552	91.0015	90.566	91.9155	93.5178	90.4286	92
Normalized data
Log[Ponesimod]	S1PR1WT						S1PR1T207V						S1PR5WT						S1PR5V198T
-12	-10.2983	-2.71	-5.08871	-7.91963	-10.7751	-2.23326	-9.363	-3.64533	-10.3607	-2.64765	-14.7331	1.72474	4.02125	-10.007	-5.51059	-0.475116	0.190492	-6.17619	-16.2575	10.2718	7.29447	-13.2802	-8.92751	2.94181
-11	-1.76145	-2.71	6.23497	1.51677	-11.7242	-9.82599	-1.73944	4.93117	-8.43243	-2.64765	-23.446	-4.0839	-1.07991	-6.18108	9.59582	9.59582	11.6505	0.190492	4.24244	-2.99285	-15.7007	23.028	2.94181	14.8111
-10	-9.3498	2.98126	20.3896	20.3896	-9.82599	-4.13144	4.93117	14.4606	-14.2172	-4.57591	-6.02012	-4.0839	-6.18108	10.3977	18.4079	5.81922	-6.17619	0.190492	5.44832	-5.40461	-12.0699	-7.22881	13.6242	5.31567
-9	8.67252	10.5696	7.17861	15.6714	13.9013	6.30856	5.88411	8.74295	-4.57591	-17.1096	-18.6055	-8.92444	-11.2822	-13.8328	7.07809	13.3724	-13.8162	-1.08285	10.2718	-6.6105	8.50474	-1.17744	-1.80592	-6.55365
-8	27.6434	37.1288	41.1496	31.7132	36.6795	27.1886	5.88411	13.5077	6.02952	11.8143	2.69284	1.72474	-2.35521	-1.07991	7.07809	-2.99285	-3.62952	-7.44953	12.6836	19.9189	18.1869	9.71502	2.94181	2.94181
-7	87.4016	69.3793	81.7262	73.2334	69.8977	74.6431	22.0842	23.9901	24.348	17.5991	4.62906	20.1188	-8.73166	5.29654	22.1845	15.8902	25.6572	25.6572	21.1248	19.9189	19.3972	16.9767	13.6242	15.9981
-6	96.8871	94.0414	100.599	99.6553	97.4213	103.116	53.5314	68.7785	50.3795	51.3436	45.2895	58.843	56.3082	51.207	57.4328	71.2803	57.4907	46.0306	54.8895	33.1836	23.028	50.8643	55.1668	46.8583
-5	113.012	100.681	103.43	102.486	94.5741	101.218	57.3431	62.1079	82.1958	48.4512	59.8111	69.4922	98.3928	97.1175	100.234	95.1988	86.7774	82.9574	71.7718	75.3895	64.1773	50.8643	76.5316	63.4753

## Sheet: Fig 4H
Raw data
Log[SAR247799]	S1PR1WT						S1PR1T207V						S1PR5WT						S1PR5V198T
-12	0.681548	0.681942	0.686048	0.686248	0.670463	0.679358	0.694216	0.700527	0.696657	0.720797	0.712659	0.727197	0.584552	0.561536	0.560037	0.568583	0.572837	0.573202	0.56966	0.558276	0.567474	0.567546	0.561633	0.568074
-11	0.686273	0.682419	0.67936	0.681539	0.683403	0.681791	0.684097	0.71161	0.717541	0.69598	0.701251	0.710724	0.564366	0.56572	0.572873	0.573563	0.571532	0.575418	0.550793	0.568822	0.553504	0.567037	0.555473	0.559083
-10	0.684234	0.675873	0.678515	0.672103	0.68224	0.687428	0.692744	0.688074	0.704364	0.685975	0.696008	0.719294	0.553011	0.563512	0.56142	0.56848	0.577969	0.563826	0.568681	0.56191	0.559608	0.568072	0.562874	0.55688
-9	0.652923	0.647526	0.641463	0.64931	0.646903	0.637201	0.686554	0.67664	0.697926	0.705226	0.695965	0.691823	0.56301	0.564124	0.575094	0.562618	0.572426	0.56216	0.55175	0.559461	0.564659	0.550652	0.566858	0.557975
-8	0.623816	0.625622	0.617044	0.618448	0.618516	0.614387	0.684047	0.686126	0.6915	0.702227	0.684692	0.712274	0.557235	0.553318	0.551368	0.564465	0.550931	0.556068	0.538416	0.529477	0.533561	0.542363	0.529652	0.536762
-7	0.57491	0.57421	0.582616	0.585844	0.579631	0.584598	0.65576	0.656728	0.675011	0.660194	0.6418	0.653256	0.531914	0.530509	0.54143	0.543905	0.529353	0.538451	0.510572	0.520506	0.524755	0.533769	0.513211	0.531299
-6	0.56872	0.574188	0.5765	0.573966	0.578048	0.571214	0.585787	0.597855	0.596098	0.5898	0.594219	0.586386	0.51542	0.510549	0.500018	0.506072	0.506305	0.528819	0.519721	0.515115	0.531496	0.524407	0.528759	0.526978
-5	0.557948	0.56057	0.560205	0.565178	0.564126	0.577686	0.556432	0.547657	0.596771	0.554602	0.555701	0.554037	0.50631	0.526102	0.50642	0.512781	0.504026	0.506029	0.504588	0.507474	0.501923	0.500565	0.50905	0.50284
Basal data
Log[SAR247799]	S1PR1WT						S1PR1T207V						S1PR5WT						S1PR5V198T
-12	100.09	100.148	100.751	100.78	98.4622	99.7685	97.9596	98.8502	98.3041	101.71	100.562	102.613	102.531	98.4936	98.2307	99.7296	100.476	100.54	100.746	98.7323	100.359	100.372	99.326	100.465
-11	100.784	100.218	99.7688	100.089	100.363	100.126	96.5317	100.414	101.251	98.2086	98.9524	100.289	98.99	99.2275	100.482	100.603	100.247	100.928	97.4089	100.597	97.8884	100.282	98.2366	98.8751
-10	100.485	99.2568	99.6447	98.703	100.192	100.954	97.7519	97.093	99.3917	96.7968	98.2125	101.498	96.9984	98.8401	98.4733	99.7116	101.376	98.8951	100.573	99.375	98.9679	100.465	99.5456	98.4855
-9	95.8863	95.0937	94.2034	95.3557	95.0023	93.5774	96.8784	95.4795	98.4831	99.5132	98.2064	97.6221	98.7522	98.9475	100.872	98.6833	100.404	98.603	97.5781	98.9419	99.8613	97.3841	100.25	98.6791
-8	91.6118	91.8769	90.6172	90.8234	90.8334	90.227	96.5248	96.8182	97.5764	99.0901	96.6157	100.508	97.7392	97.0522	96.7102	99.0073	96.6335	97.5345	95.22	93.6392	94.3614	95.9181	93.6702	94.9275
-7	84.4295	84.3267	85.5612	86.0353	85.1229	85.8523	92.5332	92.6698	95.2496	93.1589	90.5633	92.1799	93.2979	93.0515	94.967	95.401	92.8487	94.4444	90.2957	92.0527	92.8042	94.3982	90.7624	93.9615
-6	83.5205	84.3236	84.6631	84.291	84.8904	83.8868	82.6594	84.3623	84.1145	83.2257	83.8493	82.744	90.4048	89.5504	87.7034	88.7651	88.8061	92.755	91.9138	91.0992	93.9962	92.7426	93.5122	93.1973
-5	81.9386	82.3237	82.27	83.0003	82.8458	84.8372	78.5172	77.279	84.2093	78.2589	78.4141	78.1792	88.807	92.2784	88.8262	89.9419	88.4063	88.7577	89.2376	89.7478	88.7661	88.5261	90.0266	88.9285
Normalized data
Log[SAR247799]	S1PR1WT						S1PR1T207V						S1PR5WT						S1PR5V198T
-12	-3.42633	-3.7959	-7.64623	-7.83382	6.96707	-1.37346	10.1764	4.48976	7.97674	-13.7728	-6.44029	-19.5384	-29.3596	10.0955	12.6647	-1.98468	-9.27824	-9.90378	-11.916	7.76189	-8.13618	-8.26092	1.95976	-9.17469
-11	-7.85683	-4.2433	-1.37549	-3.41824	-5.16637	-3.65482	19.2932	-5.4954	-10.8391	8.58662	3.83732	-4.69766	5.24339	2.92239	-9.33963	-10.5228	-7.04027	-13.7015	20.696	-10.466	16.0099	-7.38185	12.6069	6.36692
-10	-5.94506	1.89414	-0.582722	5.42954	-4.07513	-8.94019	11.5026	15.7093	1.03271	17.6007	8.56164	-12.4182	24.7088	6.70834	10.2935	-1.80926	-18.0748	6.17054	-10.2232	1.48046	5.45945	-9.16973	-0.1867	10.1743
-9	23.4144	28.4751	34.1597	26.8022	29.0588	38.1561	17.0794	26.0117	6.83355	0.256498	8.60059	12.3315	7.56779	5.65862	-13.1474	8.24088	-8.57214	9.02615	19.0422	5.71369	-3.27185	20.9385	-7.07151	8.28171
-8	50.7066	49.0139	57.0567	55.7405	55.6765	59.5484	19.3375	17.4644	12.6231	2.95817	18.7568	-6.09373	17.4686	24.1829	27.5253	5.07397	28.2746	19.4687	42.0897	57.5398	50.4813	35.2669	57.2363	44.9477
-7	96.5649	97.2211	89.3391	86.3123	92.1378	87.4808	44.8232	43.9514	27.4794	40.8282	57.4013	47.0795	60.8747	63.2834	44.5617	40.3202	65.2651	49.67	90.2168	73.0448	65.7005	50.1217	85.6552	54.3898
-6	102.369	97.2413	95.0736	97.4494	93.6224	100.03	107.867	96.994	98.5765	104.251	100.269	107.327	89.1511	97.5015	115.553	105.176	104.775	66.181	74.4028	82.3641	54.0498	66.3025	58.7809	61.8582
-5	112.469	110.011	110.353	105.69	106.677	93.962	134.315	142.221	97.9709	135.964	134.973	136.473	104.767	70.839	104.579	93.6748	108.683	105.249	100.558	95.5714	105.166	107.512	92.8471	103.58

## Sheet: Fig 4I
Raw data
Log[CYM5442]	S1PR1WT						S1PR1F133L-V209A-L213I						S1PR5WT						S1PR5L124F-A200V-I204L
-12	0.700267	0.698826	0.694917	0.696963	0.698632	0.694247	0.653246	0.66284	0.660074	0.661438	0.66122	0.679731	0.581943	0.581151	0.569724	0.581482	0.576858	0.58274	0.57925	0.597362	0.597126	0.589659	0.584441	0.581787
-11	0.695327	0.680632	0.691679	0.681589	0.691303	0.698547	0.652766	0.657088	0.671207	0.674975	0.671842	0.670112	0.573048	0.575464	0.568411	0.574667	0.587961	0.5846	0.585626	0.584029	0.599149	0.591585	0.570922	0.577916
-10	0.685584	0.699167	0.689901	0.68448	0.69581	0.697963	0.655968	0.674254	0.669027	0.664265	0.656192	0.658715	0.573563	0.563617	0.577754	0.571254	0.577914	0.587573	0.585488	0.592649	0.571462	0.582439	0.57548	0.581306
-9	0.67553	0.671419	0.670126	0.677178	0.676746	0.670056	0.655306	0.65882	0.672224	0.662422	0.661747	0.666805	0.577555	0.569987	0.577428	0.574728	0.579116	0.57912	0.583138	0.581981	0.584737	0.58133	0.585891	0.576683
-8	0.641431	0.629211	0.64127	0.633399	0.641145	0.639924	0.666734	0.66767	0.655493	0.669444	0.663807	0.655893	0.566834	0.566071	0.564093	0.584093	0.58657	0.578886	0.552972	0.55203	0.557333	0.548987	0.541331	0.551147
-7	0.57339	0.576992	0.571084	0.587022	0.576518	0.574198	0.619618	0.614319	0.60618	0.597113	0.580233	0.603301	0.540978	0.543118	0.553562	0.545068	0.542438	0.555166	0.512195	0.520545	0.515683	0.521237	0.536075	0.527483
-6	0.541813	0.539953	0.539724	0.534309	0.538423	0.535803	0.570986	0.545706	0.551709	0.54176	0.557834	0.568212	0.521472	0.522277	0.510117	0.521575	0.517363	0.514808	0.507743	0.516739	0.519061	0.527284	0.511559	0.531104
-5	0.541944	0.53714	0.525403	0.528632	0.53191	0.52057	0.524755	0.533934	0.518883	0.517742	0.545596	0.516907	0.511384	0.49639	0.503396	0.506858	0.501508	0.503844	0.508095	0.499363	0.508155	0.504718	0.514629	0.511217
Basal data
Log[CYM5442]	S1PR1WT						S1PR1F133L-V209A-L213I						S1PR5WT						S1PR5L124F-A200V-I204L
-12	100.424	100.218	99.6569	99.9504	100.19	99.5609	98.5153	99.9621	99.545	99.7506	99.7177	102.509	100.511	100.374	98.4008	100.432	99.633	100.649	98.4666	101.545	101.505	100.236	99.349	98.8978
-11	99.7158	97.6083	99.1926	97.7456	99.1387	100.178	98.4429	99.0946	101.224	101.792	101.32	101.059	98.9749	99.3922	98.1741	99.2545	101.551	100.97	99.5505	99.2789	101.849	100.563	97.0508	98.2398
-10	98.3185	100.266	98.9377	98.1602	99.7851	100.094	98.9258	101.683	100.895	100.177	98.9595	99.3399	99.0639	97.346	99.7877	98.6651	99.8154	101.484	99.527	100.744	97.1427	99.0086	97.8257	98.8161
-9	96.8767	96.2872	96.1018	97.1131	97.0511	96.0916	98.826	99.3558	101.377	99.899	99.7972	100.56	99.7534	98.4463	99.7315	99.2652	100.023	100.024	99.1274	98.9308	99.3993	98.8201	99.5954	98.0302
-8	91.9867	90.2342	91.9635	90.8348	91.9456	91.7705	100.549	100.691	98.8541	100.958	100.108	98.9144	97.9017	97.7699	97.4282	100.883	101.31	99.9833	93.9996	93.8395	94.7409	93.3222	92.0207	93.6893
-7	82.2289	82.7455	81.8982	84.184	82.6776	82.3449	93.4438	92.6446	91.4172	90.0499	87.5043	90.9831	93.436	93.8055	95.6093	94.1424	93.6881	95.8865	87.068	88.4872	87.6608	88.605	91.1273	89.6667
-6	77.7005	77.4338	77.401	76.6245	77.2144	76.8387	86.1097	82.2972	83.2025	81.7021	84.1263	85.6913	90.067	90.206	88.1057	90.0847	89.3572	88.9159	86.311	87.8403	88.2351	89.6329	86.9597	90.2823
-5	77.7194	77.0305	75.3472	75.8104	76.2805	74.6541	79.1376	80.5219	78.2521	78.08	82.2807	77.954	88.3246	85.7348	86.945	87.5429	86.6188	87.0223	86.371	84.8867	86.3812	85.7968	87.4816	86.9016
Normalized data
Log[CYM5442]	S1PR1WT						S1PR1F133L-V209A-L213I						S1PR5WT						S1PR5L124F-A200V-I204L
-12	-7.058	-6.11876	-3.57011	-4.90409	-5.99231	-3.13366	1.61944	-4.95704	-3.06118	-3.99572	-3.84641	-16.536	-6.4028	-5.3059	10.524	-5.76414	0.641156	-7.50658	9.99631	-14.6974	-14.3753	-4.19516	2.91943	6.53784
-11	-3.83779	5.74195	-1.45947	5.11799	-1.21457	-5.93664	1.94857	-1.01387	-10.6929	-13.2755	-11.1281	-9.94233	5.91925	2.5726	12.3425	3.67681	-14.7396	-10.0839	1.30323	3.48131	-17.1337	-6.82132	21.3519	11.8156
-10	2.51374	-6.3405	-0.300651	3.23362	-4.15271	-5.55614	-0.246438	-12.7813	-9.19859	-5.93398	-0.400047	-2.12916	5.20602	18.9842	-0.599841	8.40469	-0.821573	-14.2024	1.49163	-8.27125	20.615	5.64953	15.1367	7.19352
-9	9.0678	11.7471	12.59	7.99298	8.27503	12.6362	0.207178	-2.2012	-11.3901	-4.67059	-4.20781	-7.67506	-0.32465	10.1593	-0.148772	3.59138	-2.48667	-2.49232	4.69631	6.27366	2.51558	7.16126	0.942972	13.497
-8	31.2956	39.2614	31.4007	36.5314	31.4823	32.2781	-7.62619	-8.26828	0.0794466	-9.48435	-5.62027	-0.194785	14.5272	15.5847	18.325	-9.38207	-12.8129	-2.16881	45.8249	47.109	39.8795	51.2581	61.6974	48.3136
-7	75.6499	73.3016	77.1531	66.7631	73.6104	75.1226	24.672	28.3047	33.8841	40.0991	51.6705	35.8574	50.3456	47.3818	32.9136	44.6794	48.3232	30.6906	101.421	90.0376	96.6666	89.0931	68.8628	80.5779
-6	96.2339	97.4462	97.5954	101.125	98.4438	100.151	58.0098	75.3397	71.2243	78.0447	67.0253	59.9114	77.3671	76.2522	93.0977	77.2249	83.0597	86.5994	107.492	95.2269	92.0599	80.8485	102.29	75.6404
-5	96.1484	99.2797	106.931	104.826	102.689	110.082	89.7015	83.4092	93.7269	94.5091	75.4145	95.0816	91.3421	112.114	102.408	97.6119	105.024	101.788	107.012	118.917	106.93	111.617	98.1032	102.755

## Sheet: Fig 4J
Raw data
Log[HY-X-1011]	S1PR1WT						S1PR1F133L-V209A-L213I						S1PR5WT						S1PR5L124F-A200V-I204L
-12	0.874	0.862	0.868	0.861	0.866	0.86	0.85	0.847	0.849	0.854	0.851	0.859	0.679	0.679	0.676	0.67	0.687	0.679	0.748	0.732	0.75	0.737	0.754	0.747
-11	0.87	0.865	0.862	0.862	0.86	0.868	0.842	0.847	0.845	0.855	0.85	0.852	0.686	0.681	0.663	0.705	0.68	0.658	0.74	0.74	0.75	0.747	0.755	0.736
-10	0.857	0.85	0.841	0.842	0.853	0.85	0.847	0.856	0.85	0.852	0.847	0.848	0.677	0.691	0.696	0.692	0.687	0.675	0.754	0.745	0.74	0.735	0.747	0.74
-9	0.837	0.83	0.825	0.82	0.818	0.815	0.848	0.852	0.847	0.853	0.843	0.861	0.69	0.681	0.688	0.685	0.678	0.682	0.743	0.747	0.758	0.751	0.742	0.74
-8	0.788	0.783	0.79	0.78	0.78	0.78	0.815	0.827	0.817	0.817	0.813	0.818	0.694	0.671	0.689	0.682	0.689	0.664	0.723	0.73	0.739	0.73	0.721	0.73
-7	0.752	0.757	0.74	0.75	0.741	0.75	0.793	0.792	0.787	0.789	0.785	0.774	0.67	0.665	0.648	0.697	0.684	0.68	0.709	0.705	0.7	0.708	0.695	0.708
-6	0.732	0.727	0.731	0.72	0.724	0.726	0.776	0.78	0.762	0.761	0.754	0.76	0.636	0.653	0.647	0.651	0.649	0.652	0.66	0.659	0.67	0.657	0.659	0.68
-5	0.731	0.725	0.746	0.714	0.726	0.73	0.775	0.768	0.746	0.748	0.742	0.766	0.6	0.62	0.628	0.627	0.625	0.617	0.675	0.67	0.66	0.661	0.664	0.664
Basal data
Log[HY-X-1011]	S1PR1WT						S1PR1F133L-V209A-L213I						S1PR5WT						S1PR5L124F-A200V-I204L
-12	100.691	99.3088	100.405	99.5951	100.348	99.6524	100.177	99.8232	99.7064	100.294	99.5322	100.468	100	100	100.446	99.5542	100.586	99.4143	101.081	98.9189	100.874	99.1258	100.466	99.5336
-11	100.23	99.6544	99.7108	99.7108	99.6524	100.579	99.2339	99.8232	99.2366	100.411	99.4152	99.6491	101.031	100.295	98.5141	104.755	99.5608	96.3397	100	100	100.874	100.471	100.6	98.068
-10	98.7327	97.9263	97.2817	97.3973	98.8413	98.4936	99.8232	100.884	99.8238	100.059	99.0643	99.1813	99.7054	101.767	103.418	102.823	100.586	98.8287	101.892	100.676	99.5293	98.8568	99.5336	98.6009
-9	96.4286	95.6221	95.4309	94.8525	94.7856	94.438	99.9411	100.412	99.4715	100.176	98.5965	100.702	101.62	100.295	102.229	101.783	99.2679	99.8536	100.405	100.946	101.95	101.009	98.8674	98.6009
-8	90.7834	90.2074	91.3823	90.2256	90.3824	90.3824	96.0519	97.4661	95.9483	95.9483	95.0877	95.6725	102.209	98.8218	102.377	101.337	100.878	97.2182	97.7027	98.6486	99.3948	98.1843	96.0693	97.2685
-7	86.6359	87.212	85.5986	86.7553	85.8633	86.9061	93.459	93.3412	92.4251	92.66	91.8129	90.5263	98.6745	97.9381	96.2853	103.566	100.146	99.5608	95.8108	95.2703	94.1493	95.2253	92.6049	94.3371
-6	84.3318	83.7558	84.5575	83.2851	83.8934	84.1251	91.4555	91.9269	89.4891	89.3717	88.1871	88.8889	93.6672	96.1708	96.1367	96.7311	95.022	95.4612	89.1892	89.0541	90.1143	88.3658	87.8081	90.6063
-5	84.2166	83.5253	86.2927	82.5911	84.1251	84.5886	91.3377	90.5127	87.6101	87.845	86.7836	89.5906	88.3652	91.3108	93.3135	93.1649	91.5081	90.3367	91.2162	90.5405	88.7693	88.9038	88.4744	88.4744
Normalized data
Log[HY-X-1011]	S1PR1WT						S1PR1F133L-V209A-L213I						S1PR5WT						S1PR5L124F-A200V-I204L
-12	-11.0869	-1.4935	-9.09961	-3.4808	-8.70245	-3.87796	-7.51694	-5.06347	-4.25285	-8.32756	-3.04378	-9.53663	5.0308	5.0308	0.599307	9.46229	-0.791345	10.8529	-5.71656	15.7782	-3.66033	13.7219	0.39461	9.66698
-11	-7.88911	-3.89186	-4.28349	-4.28349	-3.87796	-10.3106	-0.974355	-5.06347	-0.993084	-9.1425	-2.23218	-3.85539	-5.21797	2.10258	19.8024	-42.2384	9.3974	41.4192	5.0308	5.0308	-3.66033	0.350961	-0.930015	24.2379
-10	2.50375	8.0999	12.5729	11.7703	1.75062	4.16286	-5.06347	-12.4239	-5.06779	-6.69768	0.202641	-0.608965	7.95902	-12.5385	-28.944	-23.0353	-0.791345	16.6751	-13.7771	-1.6863	9.71063	16.3961	9.66698	18.9394
-9	18.4928	24.0889	25.4159	29.4294	29.8935	32.3057	-5.8813	-9.15259	-2.62297	-7.51262	3.44906	-11.1598	-11.0744	2.10258	-17.1267	-12.6952	12.3085	6.48633	1.00054	-4.37314	-14.3571	-4.99742	16.2901	18.9394
-8	57.6658	61.6631	53.51	61.5369	60.4486	60.4486	21.1069	11.293	21.8253	21.8253	27.7972	23.7392	-16.9309	16.7437	-18.6038	-8.26367	-3.70242	32.686	27.8689	18.465	11.0477	23.0816	44.1072	32.1856
-7	86.4461	82.4488	93.6443	85.6175	91.8078	84.5711	39.099	39.9168	46.2735	44.6437	50.5222	59.4499	18.2078	25.5283	41.9599	-30.4211	3.57526	9.3974	46.6768	52.0505	63.1945	52.4977	78.5475	61.3273
-6	102.435	106.432	100.869	109.698	105.477	103.869	53.002	49.7307	66.6471	67.462	75.682	70.8124	67.9875	43.0977	43.437	37.5284	54.519	50.1524	112.504	113.848	103.307	120.69	126.234	98.4168
-5	103.235	108.031	88.8282	114.514	103.869	100.653	53.8198	59.5446	79.6862	78.0563	85.4213	65.9427	120.696	91.4133	71.5031	72.9803	89.4519	101.096	92.3531	99.0702	116.678	115.341	119.611	119.611

## Sheet: Fig 4K
Raw data
Log[Ponesimod]	S1PR1WT						S1PR1F133L-V209A-L213I						S1PR5WT						S1PR5L124F-A200V-I204L
-12	0.87	0.862	0.869	0.872	0.87	0.861	0.849	0.845	0.851	0.853	0.84	0.842	0.646	0.657	0.662	0.658	0.65	0.655	0.74	0.742	0.747	0.736	0.739	0.742
-11	0.861	0.862	0.857	0.862	0.871	0.869	0.842	0.849	0.853	0.851	0.844	0.853	0.65	0.654	0.65	0.65	0.641	0.65	0.749	0.74	0.741	0.741	0.737	0.746
-10	0.869	0.856	0.842	0.842	0.869	0.863	0.834	0.848	0.847	0.854	0.846	0.85	0.654	0.641	0.643	0.653	0.655	0.65	0.742	0.747	0.74	0.746	0.743	0.751
-9	0.85	0.848	0.856	0.847	0.844	0.852	0.847	0.842	0.854	0.856	0.846	0.845	0.658	0.66	0.652	0.647	0.661	0.651	0.745	0.735	0.736	0.753	0.747	0.747
-8	0.83	0.82	0.82	0.83	0.82	0.83	0.843	0.843	0.845	0.85	0.842	0.844	0.651	0.65	0.652	0.66	0.653	0.656	0.74	0.73	0.739	0.731	0.74	0.738
-7	0.767	0.786	0.777	0.786	0.785	0.78	0.796	0.79	0.799	0.796	0.79	0.78	0.656	0.645	0.64	0.645	0.63	0.63	0.713	0.727	0.718	0.712	0.712	0.722
-6	0.757	0.76	0.757	0.758	0.756	0.75	0.771	0.767	0.772	0.767	0.767	0.764	0.605	0.609	0.612	0.601	0.605	0.614	0.684	0.67	0.68	0.673	0.683	0.675
-5	0.74	0.753	0.754	0.755	0.759	0.752	0.766	0.753	0.758	0.766	0.751	0.772	0.572	0.573	0.578	0.582	0.582	0.585	0.68	0.68	0.67	0.673	0.675	0.687
Basal data
Log[Ponesimod]	S1PR1WT						S1PR1F133L-V209A-L213I						S1PR5WT						S1PR5L124F-A200V-I204L
-12	100.462	99.5381	99.8277	100.172	100.52	99.4801	100.236	99.7639	99.8826	100.117	99.8811	100.119	99.1558	100.844	100.303	99.697	99.6169	100.383	99.865	100.135	100.742	99.2583	99.7974	100.203
-11	99.4226	99.5381	98.4492	99.0235	100.635	100.404	99.4097	100.236	100.117	99.8826	100.357	101.427	99.7698	100.384	98.4848	98.4848	98.2375	99.6169	101.08	99.865	99.9326	99.9326	99.5273	100.743
-10	100.346	98.8453	96.726	96.726	100.404	99.7111	98.4652	100.118	99.4131	100.235	100.595	101.07	100.384	98.3883	97.4242	98.9394	100.383	99.6169	100.135	100.81	99.7977	100.607	100.338	101.418
-9	98.1524	97.9215	98.3343	97.3004	97.5159	98.4402	100	99.4097	100.235	100.469	100.595	100.476	100.998	101.305	98.7879	98.0303	101.303	99.7701	100.54	99.1903	99.2583	101.551	100.878	100.878
-8	95.843	94.6882	94.1987	95.3475	94.7429	95.8983	99.5277	99.5277	99.1784	99.7653	100.119	100.357	99.9233	99.7698	98.7879	100	100.077	100.536	99.865	98.5155	99.6628	98.584	99.9325	99.6624
-7	88.5681	90.7621	89.259	90.2929	90.699	90.1213	93.9787	93.2704	93.7793	93.4272	93.9358	92.7467	100.691	99.0023	96.9697	97.7273	96.5517	96.5517	96.2213	98.1107	96.8307	96.0216	96.1512	97.5017
-6	87.4134	87.7598	86.9615	87.0764	87.3484	86.6551	91.0272	90.5549	90.6103	90.0235	91.201	90.8442	92.8626	93.4766	92.7273	91.0606	92.7203	94.0996	92.3077	90.4184	91.706	90.762	92.235	91.1546
-5	85.4503	86.9515	86.6169	86.7318	87.695	86.8862	90.4368	88.902	88.9671	89.9061	89.2985	91.7955	87.7974	87.9509	87.5758	88.1818	89.1954	89.6552	91.7679	91.7679	90.3574	90.762	91.1546	92.7752
Normalized data
Log[Ponesimod]	S1PR1WT						S1PR1F133L-V209A-L213I						S1PR5WT						S1PR5L124F-A200V-I204L
-12	-10.2983	-2.71	-5.08871	-7.91963	-10.7751	-2.23326	-8.44381	-4.56453	-5.54004	-7.4683	-5.52743	-7.48091	4.02125	-10.007	-5.51059	-0.475116	0.190492	-6.17619	-1.87159	-4.11411	-9.15561	3.16991	-1.30983	-4.67587
-11	-1.76145	-2.71	6.23497	1.51677	-11.7242	-9.82599	-1.65506	-8.44381	-7.4683	-5.54004	-9.43439	-18.2251	-1.07991	-6.18108	9.59582	9.59582	11.6505	0.190492	-11.9629	-1.87159	-2.4326	-2.4326	0.934203	-9.16394
-10	-9.3498	2.98126	20.3896	20.3896	-9.82599	-4.13144	6.10351	-7.47399	-1.68352	-8.43243	-11.3879	-15.2948	-6.18108	10.3977	18.4079	5.81922	-6.17619	0.190492	-4.11411	-9.7204	-1.3121	-8.03511	-5.79789	-14.774
-9	8.67252	10.5696	7.17861	15.6714	13.9013	6.30856	-6.50417	-1.65506	-8.43243	-10.3607	-11.3879	-10.4111	-11.2822	-13.8328	7.07809	13.3724	-13.8162	-1.08285	-7.47788	3.7347	3.16991	-15.8786	-10.286	-10.286
-8	27.6434	37.1288	41.1496	31.7132	36.6795	27.1886	-2.62488	-2.62488	0.244739	-4.57591	-7.48091	-9.43439	-2.35521	-1.07991	7.07809	-2.99285	-3.62952	-7.44953	-1.87159	9.34099	-0.191595	8.77242	-2.43184	-0.187812
-7	87.4016	69.3793	81.7262	73.2334	69.8977	74.6431	42.9567	48.7756	44.5947	47.4871	43.3096	53.077	-8.73166	5.29654	22.1845	15.8902	25.6572	25.6572	28.4024	12.7048	23.339	30.062	28.9846	17.7644
-6	96.8871	94.0414	100.599	99.6553	97.4213	103.116	67.2022	71.0815	70.6262	75.4469	65.7746	68.7048	56.3082	51.207	57.4328	71.2803	57.4907	46.0306	60.9189	76.6165	65.918	73.7616	61.523	70.4992
-5	113.012	100.681	103.43	102.486	94.5741	101.218	72.0513	84.659	84.124	76.411	81.4024	60.8909	98.3928	97.1175	100.234	95.1988	86.7774	82.9574	65.4039	65.4039	77.1231	73.7616	70.4992	57.035

## Sheet: Fig 4L
Raw data
Log[SAR247799]	S1PR1WT						S1PR1F133L-V209A-L213I						S1PR5WT						S1PR5L124F-A200V-I204L
-12	0.681548	0.681942	0.686048	0.686248	0.670463	0.679358	0.696707	0.693839	0.677561	0.680124	0.662029	0.707708	0.584552	0.561536	0.560037	0.568583	0.572837	0.573202	0.577296	0.566501	0.5713	0.565429	0.568616	0.571923
-11	0.686273	0.682419	0.67936	0.681539	0.683403	0.681791	0.702031	0.703381	0.700422	0.68035	0.677615	0.684724	0.564366	0.56572	0.572873	0.573563	0.571532	0.575418	0.571282	0.563376	0.57619	0.563088	0.57106	0.568046
-10	0.684234	0.675873	0.678515	0.672103	0.68224	0.687428	0.687208	0.690493	0.70741	0.709075	0.686034	0.695824	0.553011	0.563512	0.56142	0.56848	0.577969	0.563826	0.571225	0.570462	0.576812	0.569786	0.57033	0.561799
-9	0.652923	0.647526	0.641463	0.64931	0.646903	0.637201	0.68598	0.674587	0.693176	0.695422	0.698329	0.68299	0.56301	0.564124	0.575094	0.562618	0.572426	0.56216	0.556532	0.561439	0.559463	0.559031	0.550326	0.551412
-8	0.623816	0.625622	0.617044	0.618448	0.618516	0.614387	0.673481	0.672581	0.68451	0.670487	0.683512	0.673729	0.557235	0.553318	0.551368	0.564465	0.550931	0.556068	0.557086	0.551191	0.538233	0.534448	0.555692	0.547842
-7	0.57491	0.57421	0.582616	0.585844	0.579631	0.584598	0.622653	0.628199	0.625394	0.637555	0.623525	0.629127	0.531914	0.530509	0.54143	0.543905	0.529353	0.538451	0.525521	0.516188	0.517154	0.521295	0.521685	0.51858
-6	0.56872	0.574188	0.5765	0.573966	0.578048	0.571214	0.599811	0.594103	0.579422	0.57436	0.581607	0.57821	0.51542	0.510549	0.500018	0.506072	0.506305	0.528819	0.511455	0.513538	0.522776	0.518314	0.505381	0.516144
-5	0.557948	0.56057	0.560205	0.565178	0.564126	0.577686	0.587148	0.577561	0.575488	0.571044	0.577192	0.586629	0.50631	0.526102	0.50642	0.512781	0.504026	0.506029	0.499369	0.5113	0.501701	0.516869	0.506	0.501833
Basal data
Log[SAR247799]	S1PR1WT						S1PR1F133L-V209A-L213I						S1PR5WT						S1PR5L124F-A200V-I204L
-12	100.09	100.148	100.751	100.78	98.4622	99.7685	101.512	101.094	98.7226	99.096	96.4596	103.115	102.531	98.4936	98.2307	99.7296	100.476	100.54	101.249	99.3552	100.197	99.1672	99.7261	100.306
-11	100.784	100.218	99.7688	100.089	100.363	100.126	102.288	102.485	102.054	99.129	98.7305	99.7663	98.99	99.2275	100.482	100.603	100.247	100.928	100.194	98.8071	101.055	98.7567	100.155	99.6261
-10	100.485	99.2568	99.6447	98.703	100.192	100.954	100.128	100.607	103.072	103.314	99.9572	101.384	96.9984	98.8401	98.4733	99.7116	101.376	98.8951	100.184	100.05	101.164	99.9313	100.027	98.5305
-9	95.8863	95.0937	94.2034	95.3557	95.0023	93.5774	99.9493	98.2893	100.998	101.325	101.749	99.5137	98.7522	98.9475	100.872	98.6833	100.404	98.603	97.6067	98.4673	98.1209	98.0451	96.5184	96.7089
-8	91.6118	91.8769	90.6172	90.8234	90.8334	90.227	98.1282	97.9971	99.7351	97.6919	99.5898	98.1643	97.7392	97.0522	96.7102	99.0073	96.6335	97.5345	97.7039	96.6701	94.3974	93.7337	97.4595	96.0826
-7	84.4295	84.3267	85.5612	86.0353	85.1229	85.8523	90.7223	91.5304	91.1218	92.8936	90.8495	91.6657	93.2979	93.0515	94.967	95.401	92.8487	94.4444	92.168	90.5311	90.7006	91.4267	91.4952	90.9507
-6	83.5205	84.3236	84.6631	84.291	84.8904	83.8868	87.3942	86.5626	84.4236	83.6859	84.7419	84.2468	90.4048	89.5504	87.7034	88.7651	88.8061	92.755	89.701	90.0664	91.6866	90.904	88.6357	90.5234
-5	81.9386	82.3237	82.27	83.0003	82.8458	84.8372	85.5493	84.1523	83.8502	83.2028	84.0986	85.4735	88.807	92.2784	88.8262	89.9419	88.4063	88.7577	87.5814	89.6738	87.9903	90.6505	88.7442	88.0135
Normalized data
Log[SAR247799]	S1PR1WT						S1PR1F133L-V209A-L213I						S1PR5WT						S1PR5L124F-A200V-I204L
-12	-3.42633	-3.7959	-7.64623	-7.83382	6.96707	-1.37346	-12.5068	-9.83942	5.30462	2.92039	19.7538	-22.7413	-29.3596	10.0955	12.6647	-1.98468	-9.27824	-9.90378	-21.1679	-3.3136	-11.2504	-1.54124	-6.8113	-12.2801
-11	-7.85683	-4.2433	-1.37549	-3.41824	-5.16637	-3.65482	-17.4602	-18.7156	-15.9632	2.70956	5.25436	-1.35926	5.24339	2.92239	-9.33963	-10.5228	-7.04027	-13.7015	-11.2201	1.85534	-19.3382	2.33068	-10.8529	-5.86818
-10	-5.94506	1.89414	-0.582722	5.42954	-4.07513	-8.94019	-3.67058	-6.7266	-22.4637	-24.0134	-2.57828	-11.6855	24.7088	6.70834	10.2935	-1.80926	-18.0748	6.17054	-11.1264	-9.86542	-20.3661	-8.74623	-9.64661	4.46323
-9	23.4144	28.4751	34.1597	26.8022	29.0588	38.1561	-2.52754	8.0715	-9.22263	-11.3119	-14.0164	0.253828	7.56779	5.65862	-13.1474	8.24088	-8.57214	9.02615	13.1745	5.05893	8.32586	9.04031	23.437	21.6413
-8	50.7066	49.0139	57.0567	55.7405	55.6765	59.5484	9.09984	9.93716	-1.16008	11.8856	-0.232085	8.86929	17.4686	24.1829	27.5253	5.07397	28.2746	19.4687	12.2577	22.0072	43.4384	49.6972	14.5627	27.5466
-7	96.5649	97.2211	89.3391	86.3123	92.1378	87.4808	56.3859	51.2263	53.8351	42.5225	55.5741	50.3627	60.8747	63.2834	44.5617	40.3202	65.2651	49.67	64.4615	79.8978	78.2991	71.4518	70.8058	75.9409
-6	102.369	97.2413	95.0736	97.4494	93.6224	100.03	77.6354	82.9456	96.603	101.313	94.5706	97.7313	89.1511	97.5015	115.553	105.176	104.775	66.181	87.7254	84.2801	69.0015	76.381	97.7715	79.9699
-5	112.469	110.011	110.353	105.69	106.677	93.962	89.4155	98.3348	100.264	104.397	98.678	89.8989	104.767	70.839	104.579	93.6748	108.683	105.249	107.714	87.9817	103.857	78.7714	96.7476	103.638
