# Supplementary material for: Structural insights into subtype-specific agonist recognition by sphingosine-1-phosphate receptors
Source: PLoS Biol. 2026 Apr 10;24(4):e3003381. doi: 10.1371/journal.pbio.3003381 (PMC13089896; doi:10.1371/journal.pbio.3003381)
Supplement: S5 Data — (XLSX) [file pbio.3003381.s019.xlsx]

## Sheet: Fig 5E
	S1PR1 Distance (nm)
Frame	S1P	SAR247799	CYM5442	Ponesimod	HYX1011
0	1.05482	1.04911	0.995773	1.09131	0.921859
1	0.932452	1.18063	0.983106	1.11689	0.879015
2	1.01339	1.0008	0.939004	1.11243	0.911291
3	0.956045	0.905166	1.08563	1.08224	0.983704
4	0.546512	0.800467	1.01803	1.03801	1.22727
5	0.82388	0.934816	0.952649	1.00456	1.31307
6	0.498588	1.11185	1.00138	0.990692	0.754221
7	0.698215	1.05123	1.04123	1.01085	0.705113
8	0.504227	0.669754	0.912137	0.931048	0.760708
9	0.558123	0.725683	1.03231	0.966911	0.681085
10	0.84571	0.626851	1.01633	1.00185	0.578054
11	0.473003	0.94322	0.924014	0.94313	0.525583
12	0.524751	0.688207	0.904727	0.934654	0.6901
13	0.627757	0.790796	0.955898	0.85532	0.569183
14	0.504469			0.872794	0.601787
15	0.504172			0.811176	0.53034
16	0.515894			0.760151	0.53892
17					0.524074
18					0.520644
19					0.532844

## Sheet: Fig 5F
	S1PR3 Distance (nm)
Frame	S1P	SAR247799	CYM5442	Ponesimod	HYX1011
0	1.09117	1.22933	1.14827	1.41328	1.10977
1	1.17144	1.21827	1.21723	1.43658	1.09446
2	1.07345	1.16584	1.16673	1.52994	0.9821
3	1.25961	1.07493	1.17453	1.47852	1.07337
4	0.944836	0.918249	1.15124	1.46238	1.10058
5	0.588481	0.87839	1.16152	1.48222	1.09228
6	0.698333	0.915775	1.21736	1.47757	1.14603
7	0.646026	1.09426	1.26265	1.46273	0.93438
8	0.675794	1.03453	1.14312	1.47766	1.01149
9	0.934539	1.09053	1.12891	1.40148	0.944564
10	0.730618	1.21477	1.1706	1.45558	1.04766
11	0.667084	1.18667	1.18607	1.47701
12	0.593987		1.19324
13	0.589208		1.19502
14	0.676832
15	0.598939

## Sheet: Fig 5G
	S1PR5 Distance (nm)
Frame	S1P	SAR247799	CYM5442	Ponesimod	HYX1011
0	1.53154	1.33173	1.56885	1.41083	1.19883
1	1.27196	1.32379	1.57556	1.40466	1.28713
2	1.3729	1.371	1.62019	1.46552	1.173
3	1.40448	1.12655	1.57923	1.39176	1.1908
4	1.4872	1.17593	1.59757	1.4301	1.23309
5	1.50039	1.1016	1.54503	1.36863	1.17331
6	0.995382	1.00857	1.49079	1.4423	1.12987
7	1.4963	1.15623	1.48236	1.38108	1.18483
8	0.919156	1.06371	1.44774	1.30904	1.30838
9	0.957517	1.51284	1.45851	1.33468	1.26359
10	0.576795	1.31228	1.15983	1.36924	1.20518
11	0.618231	1.27563	1.30629	1.40911	1.03922
12	0.571147	1.01087	1.38309		1.03971
13	0.558161	0.881813	1.3632		0.994612
14		0.86807	1.29887		1.08074
15		0.898559	1.30059		1.12014
16		0.984383	1.33737
