# Supplementary material for: Structural insights into subtype-specific agonist recognition by sphingosine-1-phosphate receptors
Source: PLoS Biol. 2026 Apr 10;24(4):e3003381. doi: 10.1371/journal.pbio.3003381 (PMC13089896; doi:10.1371/journal.pbio.3003381)
Supplement: S6 Data — (XLSX) [file pbio.3003381.s020.xlsx]

## Sheet: S1E Fig 
Raw data
Log[S1P]	S1PR1WT						S1PR3WT						S1PR5WT
-12	0.688189	0.668058	0.679906	0.671977	0.65678	0.67457	0.696182	0.679889	0.696931	0.68372	0.696335	0.688179	0.550454	0.556901	0.550507	0.541125	0.547837	0.546667
-11	0.679241	0.685784	0.643413	0.656137	0.675285	0.664142	0.690413	0.679421	0.690469	0.679982	0.707078	0.693159	0.549232	0.551681	0.550384	0.554118	0.545253	0.549589
-10	0.679069	0.694935	0.65855	0.650569	0.671921	0.666529	0.678218	0.671419	0.677199	0.700633	0.696169	0.694141	0.547672	0.559055	0.538767	0.558211	0.533187	0.559705
-9	0.679305	0.669148	0.654215	0.654278	0.653395	0.66054	0.655863	0.660721	0.655905	0.64325	0.66256	0.647082	0.543809	0.554026	0.550755	0.548253	0.534104	0.556155
-8	0.64008	0.630785	0.625725	0.64299	0.631878	0.629229	0.629494	0.61899	0.603738	0.595082	0.629853	0.607835	0.525203	0.534436	0.531708	0.514272	0.528657	0.514018
-7	0.554494	0.569508	0.551163	0.57776	0.582452	0.558258	0.519641	0.513466	0.516716	0.521287	0.502401	0.515209	0.502713	0.485364	0.508399	0.512206	0.501564	0.493314
-6	0.536718	0.525967	0.531664	0.503333	0.541036	0.541451	0.471314	0.44551	0.472592	0.442286	0.46036	0.451736	0.472383	0.471326	0.468538	0.465112	0.452681	0.465405
-5	0.541242	0.525033	0.527938	0.51479	0.535825	0.542998	0.435133	0.445213	0.459386	0.446547	0.467184	0.458012	0.474369	0.465933	0.464192	0.46037	0.45742	0.459692
Basal data
Log[S1P]	S1PR1WT						S1PR3WT						S1PR5WT
-12	102.219	99.2293	100.989	99.8114	97.5541	100.197	100.866	98.5052	100.974	99.0603	100.888	99.7063	100.28	101.455	100.29	98.5807	99.8035	99.5905
-11	100.89	101.862	95.5687	97.4586	100.303	98.6476	100.03	98.4375	100.038	98.5187	102.445	100.428	100.058	100.504	100.267	100.948	99.3328	100.123
-10	100.865	103.222	97.817	96.6316	99.8031	99.0022	98.2632	97.2781	98.1155	101.511	100.864	100.57	99.7736	101.847	98.1512	101.694	97.1346	101.966
-9	100.9	99.3912	97.1732	97.1825	97.0513	98.1126	95.0243	95.7281	95.0303	93.1968	95.9945	93.7521	99.0697	100.931	100.335	99.8793	97.3017	101.319
-8	95.0736	93.693	92.9414	95.5059	93.8554	93.4619	91.2038	89.682	87.4721	86.218	91.2558	88.0657	95.6801	97.3622	96.8652	93.6887	96.3095	93.6425
-7	82.3612	84.5913	81.8664	85.817	86.5139	82.9203	75.2878	74.3931	74.864	75.5263	72.7899	74.6456	91.583	88.4223	92.6189	93.3124	91.3737	89.8708
-6	79.7208	78.124	78.9702	74.7621	80.3622	80.4239	68.286	64.5473	68.4711	64.0803	66.699	65.4495	86.0575	85.865	85.357	84.7328	82.4683	84.7863
-5	80.3928	77.9852	78.4167	76.4638	79.5882	80.6536	63.0439	64.5044	66.5578	64.6976	67.6877	66.3588	86.4194	84.8826	84.5653	83.8691	83.3316	83.7455
Normalized data
Log[S1P]	S1PR1WT						S1PR3WT						S1PR5WT
-12	-13.584	0.798498	-7.6662	-2.00144	8.85617	-3.85423	-7.07312	4.28156	-7.5955	1.61154	-7.17991	-1.4959	-4.25731	-9.90673	-4.30349	3.91821	-1.96358	-0.938657
-11	-7.19145	-11.8659	18.4063	9.31558	-4.36506	3.59632	-3.05239	4.6072	-3.09183	4.21653	-14.6668	-4.96631	-3.18611	-5.33188	-4.19526	-7.46755	0.300656	-3.49876
-10	-7.06831	-18.4042	7.59156	13.2936	-1.96142	1.89091	5.44564	10.1841	6.15604	-10.1751	-7.06398	-5.65127	-1.81933	-11.7937	5.98413	-11.0544	10.8742	-12.3637
-9	-7.23715	0.0197485	10.6888	10.6437	11.2746	6.1698	21.025	17.6395	20.9959	29.8152	16.3583	27.1443	1.56638	-7.38674	-4.52042	-2.32795	10.0704	-9.25208
-8	20.7876	27.4285	31.0436	18.7085	26.6476	28.5402	39.4018	46.7217	57.3512	63.3836	39.1518	54.4959	17.8705	9.77937	12.1702	27.4491	14.8431	27.6715
-7	81.9352	71.2083	84.315	65.3126	61.9604	79.246	115.959	120.262	117.997	114.811	127.974	119.048	37.5778	52.7808	32.5949	29.2593	38.5843	45.8138
-6	94.6354	102.317	98.2463	118.488	91.5504	91.2539	149.638	167.621	148.747	169.868	157.271	163.282	64.1559	65.0815	67.5252	70.5274	81.4202	70.2702
-5	91.4032	102.984	100.908	110.302	95.2734	90.1486	174.852	167.827	157.95	166.898	152.516	158.908	62.4149	69.8072	71.3334	74.682	77.2675	75.2766

## Sheet: S1F Fig 
Raw data
Log[ligand]	S1P						Ponesimod						CYM5442						SAR247799						HY-X-1011
-12	0.685	0.691	0.697	0.689	0.678	0.708	0.691	0.7	0.7	0.683	0.686	0.716	0.618	0.608	0.606	0.616	0.614	0.606	0.622	0.608	0.606	0.636	0.604	0.606	0.608	0.608	0.603	0.606	0.604	0.606
-11	0.703	0.677	0.683	0.69	0.684	0.698	0.675	0.698	0.681	0.672	0.683	0.691	0.621	0.6	0.598	0.637	0.632	0.591	0.612	0.623	0.616	0.627	0.611	0.621	0.603	0.614	0.603	0.617	0.604	0.611
-10	0.693	0.684	0.684	0.695	0.675	0.702	0.694	0.693	0.682	0.695	0.68	0.73	0.626	0.62	0.621	0.628	0.61	0.631	0.604	0.619	0.605	0.618	0.601	0.612	0.608	0.62	0.606	0.628	0.611	0.612
-9	0.696	0.683	0.693	0.686	0.673	0.707	0.686	0.678	0.68	0.697	0.662	0.663	0.616	0.63	0.616	0.637	0.634	0.612	0.617	0.617	0.605	0.627	0.612	0.614	0.617	0.602	0.605	0.617	0.614	0.607
-8	0.639	0.626	0.634	0.62	0.625	0.631	0.697	0.702	0.709	0.7	0.698	0.698	0.595	0.61	0.616	0.598	0.602	0.607	0.602	0.613	0.611	0.608	0.602	0.609	0.602	0.595	0.597	0.608	0.602	0.597
-7	0.528	0.539	0.52	0.531	0.528	0.537	0.692	0.692	0.683	0.707	0.69	0.694	0.62	0.607	0.609	0.627	0.623	0.603	0.604	0.614	0.614	0.605	0.607	0.605	0.613	0.608	0.6	0.617	0.603	0.617
-6	0.452	0.479	0.46	0.465	0.457	0.472	0.692	0.683	0.683	0.685	0.683	0.696	0.617	0.61	0.627	0.593	0.597	0.615	0.633	0.636	0.628	0.643	0.627	0.642	0.599	0.601	0.6	0.593	0.597	0.609
-5	0.454	0.457	0.438	0.468	0.458	0.456	0.686	0.684	0.675	0.687	0.68	0.692	0.603	0.624	0.617	0.607	0.6	0.596	0.597	0.613	0.62	0.587	0.6	0.606	0.611	0.589	0.611	0.587	0.57	0.626
Basal data
Log[ligand]	S1P						Ponesimod						CYM5442						SAR247799						HY-X-1011
-12	99.0839	99.9518	100.82	99.6625	98.0714	102.411	99.2816	100.575	100.575	98.1322	98.5632	102.874	101.091	99.4547	99.1276	100.763	100.436	99.1276	101.358	99.0766	98.7507	103.639	98.4248	98.7507	100.358	100.358	99.5323	100.028	99.6974	100.028
-11	101.688	97.9267	98.7946	99.8071	98.9393	100.964	96.9828	100.287	97.8448	96.5517	98.1322	99.2816	101.581	98.1461	97.819	104.198	103.381	96.6739	99.7284	101.521	100.38	102.173	99.5654	101.195	99.5323	101.348	99.5323	101.843	99.6974	100.853
-10	100.241	98.9393	98.9393	100.53	97.6374	101.543	99.7126	99.569	97.9885	99.8563	97.7011	104.885	102.399	101.418	101.581	102.726	99.7819	103.217	98.4248	100.869	98.5877	100.706	97.9359	99.7284	100.358	102.338	100.028	103.659	100.853	101.018
-9	100.675	98.7946	100.241	99.2285	97.3481	102.266	98.5632	97.4138	97.7011	100.144	95.1149	95.2586	100.763	103.053	100.763	104.198	103.708	100.109	100.543	100.543	98.5877	102.173	99.7284	100.054	101.843	99.3673	99.8624	101.843	101.348	100.193
-8	92.4301	90.5497	91.7069	89.6818	90.405	91.2729	100.144	100.862	101.868	100.575	100.287	100.287	97.3282	99.7819	100.763	97.819	98.4733	99.2912	98.0989	99.8914	99.5654	99.0766	98.0989	99.2395	99.3673	98.2118	98.5419	100.358	99.3673	98.5419
-7	76.3742	77.9653	75.217	76.8081	76.3742	77.676	99.4253	99.4253	98.1322	101.581	99.1379	99.7126	101.418	99.2912	99.6183	102.563	101.908	98.6369	98.4248	100.054	100.054	98.5877	98.9136	98.5877	101.183	100.358	99.0371	101.843	99.5323	101.843
-6	65.3809	69.2864	66.5381	67.2613	66.1042	68.2739	99.4253	98.1322	98.1322	98.4195	98.1322	100	100.927	99.7819	102.563	97.0011	97.6554	100.6	103.15	103.639	102.336	104.78	102.173	104.617	98.8721	99.2022	99.0371	97.8817	98.5419	100.523
-5	65.6702	66.1042	63.3558	67.6953	66.2488	65.9595	98.5632	98.2759	96.9828	98.7069	97.7011	99.4253	98.6369	102.072	100.927	99.2912	98.1461	97.4918	97.2841	99.8914	101.032	95.6545	97.7729	98.7507	100.853	97.2215	100.853	96.8913	94.0853	103.329
Normalized data
Log[ligand]	S1P						Ponesimod						CYM5442						SAR247799						HY-X-1011
-12	2.00592	-0.576237	-3.15851	0.284471	5.01847	-7.89242	1.41768	-2.42957	-2.42957	4.83751	3.55506	-9.26936	-3.9642	0.902577	1.87593	-2.991	-2.0175	1.87593	-4.76008	2.02766	2.99733	-11.5475	3.96699	2.99733	-1.78365	-1.78365	0.671758	-0.801522	0.180635	-0.801522
-11	-5.74072	5.44884	2.86665	-0.145898	2.43628	-3.58873	8.25732	-1.57479	5.69245	9.53976	4.83751	1.41768	-5.42416	4.79601	5.76939	-13.2113	-10.7778	9.17613	0.0883428	-5.24475	-1.85089	-7.18401	0.573188	-4.27512	0.671758	-4.73033	0.671758	-6.20367	0.180635	-3.25699
-10	-1.43703	2.43628	2.43628	-2.29777	6.30954	-5.3102	0.135262	0.562715	5.26497	-0.29222	6.11993	-15.2541	-7.85761	-4.9377	-5.42416	-8.8311	-0.0708028	-10.2911	3.96699	-3.30549	3.48217	-2.82052	5.42149	0.0883428	-1.78365	-7.67701	-0.801522	-11.6058	-3.25699	-3.7482
-9	-2.72799	2.86665	-1.43703	1.57558	7.17028	-7.4622	3.55506	6.9749	6.11993	-1.14725	13.8145	13.387	-2.991	-9.80431	-2.991	-13.2113	-11.751	-1.0443	-2.33585	-2.33585	3.48217	-7.18401	0.0883428	-0.881259	-6.20367	1.16285	-0.310459	-6.20367	-4.73033	-1.29273
-8	21.8026	27.3973	23.9544	29.9795	27.8277	25.2455	-1.14725	-3.28466	-6.27686	-2.42957	-1.57479	-1.57479	7.22943	-0.0708028	-2.991	5.76939	3.82266	1.38924	4.93665	-0.396473	0.573188	2.02766	4.93665	1.54285	1.16285	4.60054	3.61835	-1.78365	1.16285	3.61835
-7	69.5729	64.8389	73.0158	68.2818	69.5729	65.6996	0.990198	0.990198	4.83751	-5.42207	1.84516	0.135262	-4.9377	1.38924	0.415887	-8.34436	-6.39765	3.33597	3.96699	-0.881259	-0.881259	3.48217	2.51251	3.48217	-4.23912	-1.78365	2.14504	-6.20367	0.671758	-6.20367
-6	102.28	90.6607	98.8376	96.6858	100.129	93.6732	0.990198	4.83751	4.83751	3.98255	4.83751	-0.719703	-3.47745	-0.0708028	-8.34436	8.20278	6.25605	-2.50425	-10.0932	-11.5475	-7.66898	-14.9414	-7.18401	-14.4567	2.63613	1.65394	2.14504	5.58272	3.61835	-2.27486
-5	101.42	100.129	108.306	95.3947	99.6983	100.559	3.55506	4.41003	8.25732	3.12758	6.11993	0.990198	3.33597	-6.8844	-3.47745	1.38924	4.79601	6.74274	7.36082	-0.396473	-3.79015	12.2091	5.90631	2.99733	-3.25699	7.54713	-3.25699	8.52934	16.878	-10.6234

## Sheet: S1G Fig 
Raw data
Log[ligand]	S1P						Ponesimod						CYM5442						SAR247799						HY-X-1011
-12	0.656	0.654	0.651	0.645	0.652	0.654	0.653	0.648	0.65	0.645	0.64	0.646	0.678	0.683	0.685	0.681	0.676	0.671	0.696	0.694	0.693	0.684	0.679	0.674	0.692	0.694	0.694	0.69	0.685	0.68
-11	0.655	0.653	0.651	0.652	0.657	0.658	0.65	0.649	0.662	0.641	0.635	0.661	0.688	0.693	0.692	0.693	0.672	0.686	0.681	0.698	0.707	0.696	0.675	0.669	0.705	0.703	0.692	0.702	0.681	0.675
-10	0.663	0.65	0.652	0.663	0.644	0.678	0.664	0.648	0.669	0.64	0.663	0.64	0.679	0.682	0.687	0.67	0.671	0.694	0.691	0.695	0.696	0.703	0.674	0.697	0.686	0.698	0.7	0.709	0.68	0.703
-9	0.65	0.652	0.643	0.678	0.652	0.652	0.663	0.665	0.66	0.65	0.661	0.654	0.694	0.679	0.691	0.691	0.681	0.662	0.663	0.697	0.688	0.694	0.684	0.665	0.697	0.709	0.694	0.7	0.69	0.671
-8	0.618	0.638	0.624	0.622	0.611	0.631	0.664	0.653	0.66	0.65	0.659	0.658	0.687	0.686	0.683	0.671	0.681	0.69	0.681	0.685	0.682	0.704	0.684	0.693	0.688	0.695	0.69	0.68	0.69	0.699
-7	0.55	0.536	0.53	0.551	0.542	0.546	0.668	0.654	0.661	0.668	0.649	0.653	0.69	0.701	0.698	0.692	0.699	0.7	0.675	0.685	0.678	0.695	0.702	0.683	0.686	0.681	0.692	0.691	0.708	0.689
-6	0.521	0.521	0.513	0.504	0.508	0.513	0.671	0.655	0.674	0.663	0.669	0.667	0.677	0.683	0.679	0.685	0.694	0.68	0.69	0.705	0.697	0.708	0.697	0.683	0.687	0.676	0.675	0.684	0.703	0.689
-5	0.509	0.512	0.505	0.506	0.5111	0.499	0.612	0.606	0.61	0.602	0.604	0.603	0.681	0.683	0.679	0.682	0.693	0.681	0.706	0.708	0.708	0.685	0.696	0.674	0.685	0.677	0.67	0.671	0.672	0.68
Basal data
Log[ligand]	S1P						Ponesimod						CYM5442						SAR247799						HY-X-1011
-12	100.614	100.307	99.8466	98.9264	100	100.307	100.927	100.155	100.464	99.6909	98.9181	99.8454	99.8527	100.589	100.884	100.295	99.5582	98.8218	101.359	101.068	100.922	99.6116	98.8835	98.1553	100.411	100.701	100.701	100.121	99.3954	98.6699
-11	100.46	100.153	99.8466	100	100.767	100.92	100.464	100.309	102.318	99.0726	98.1453	102.164	101.326	102.062	101.915	102.062	98.9691	101.031	99.1748	101.65	102.961	101.359	98.301	97.4272	102.297	102.007	100.411	101.862	98.815	97.9444
-10	101.687	99.6933	100	101.687	98.773	103.988	102.627	100.155	103.4	98.9181	102.473	98.9181	100	100.442	101.178	98.6745	98.8218	102.209	100.631	101.214	101.359	102.379	98.1553	101.505	99.5405	101.282	101.572	102.878	98.6699	102.007
-9	99.6933	100	98.6196	103.988	100	100	102.473	102.782	102.009	100.464	102.164	101.082	102.209	100	101.767	101.767	100.295	97.4963	96.5534	101.505	100.194	101.068	99.6116	96.8447	101.137	102.878	100.701	101.572	100.121	97.364
-8	94.7853	97.8528	95.7055	95.3988	93.7117	96.7791	102.627	100.927	102.009	100.464	101.855	101.7	101.178	101.031	100.589	98.8218	100.295	101.62	99.1748	99.7573	99.3204	102.524	99.6116	100.922	99.8307	100.846	100.121	98.6699	100.121	101.427
-7	84.3558	82.2086	81.2883	84.5092	83.1288	83.7423	103.246	101.082	102.164	103.246	100.309	100.927	101.62	103.24	102.798	101.915	102.945	103.093	98.301	99.7573	98.7379	101.214	102.233	99.466	99.5405	98.815	100.411	100.266	102.733	99.9758
-6	79.908	79.908	78.681	77.3006	77.9141	78.681	103.709	101.237	104.173	102.473	103.4	103.091	99.7054	100.589	100	100.884	102.209	100.147	100.485	102.67	101.505	103.107	101.505	99.466	99.6856	98.0895	97.9444	99.2503	102.007	99.9758
-5	78.0675	78.5276	77.454	77.6074	78.3896	76.5337	94.5904	93.6631	94.2813	93.0448	93.3539	93.1994	100.295	100.589	100	100.442	102.062	100.295	102.816	103.107	103.107	99.7573	101.359	98.1553	99.3954	98.2346	97.2189	97.364	97.5091	98.6699
Normalized data
Log[ligand]	S1P						Ponesimod						CYM5442						SAR247799						HY-X-1011
-12	0.106368	1.44586	3.45453	7.47235	2.78492	1.44586	-1.26412	2.10993	0.760397	4.13454	7.50859	3.45973	3.42794	0.212899	-1.07333	1.49869	4.71395	7.92895	-3.14937	-1.87798	-1.24186	4.48046	7.65957	10.8387	0.990049	-0.276968	-0.276968	2.25707	5.42456	8.59219
-11	0.776114	2.11517	3.45453	2.78492	-0.563378	-1.23269	0.760397	1.43538	-7.33724	6.83378	10.8826	-6.66226	-3.00223	-6.21736	-5.57425	-6.21736	7.28597	-1.71601	6.38792	-4.42119	-10.1437	-3.14937	10.2029	14.0179	-7.24599	-5.97898	0.990049	-5.34547	7.95868	11.7598
-10	-4.58098	4.12419	2.78492	-4.58098	8.14197	-14.6254	-8.68678	2.10993	-12.0608	7.50859	-8.01223	7.50859	2.78492	0.856012	-2.35912	8.57198	7.92895	-6.86004	0.0295262	-2.51368	-3.14937	-7.60008	10.8387	-3.78549	4.79105	-2.811	-4.07802	-9.78003	8.59219	-5.97898
-9	4.12419	2.78492	8.81163	-14.6254	2.78492	2.78492	-8.01223	-9.36176	-5.98771	0.760397	-6.66226	-1.93867	-6.86004	2.78492	-4.93114	-4.93114	1.49869	13.716	17.8328	-3.78549	1.93704	-1.87798	4.48046	16.5612	-2.17749	-9.78003	-0.276968	-4.07802	2.25707	14.2939
-8	25.5524	12.1598	21.5347	22.8739	30.2399	16.8472	-8.68678	-1.26412	-5.98771	0.760397	-5.31272	-4.63818	-2.35912	-1.71601	0.212899	7.92895	1.49869	-4.28802	6.38792	3.84463	5.7521	-8.23621	4.48046	-1.24186	3.52404	-0.910476	2.25707	8.59219	2.25707	-3.44451
-7	71.0875	80.4624	84.4802	70.4179	76.4446	73.7661	-11.3858	-1.93867	-6.66226	-11.3858	1.43538	-1.26412	-4.28802	-11.3614	-9.43206	-5.57425	-10.0752	-10.7183	10.2029	3.84463	8.29543	-2.51368	-6.96439	5.11628	4.79105	7.95868	0.990049	1.62356	-9.14652	2.89049
-6	90.5069	90.5069	95.864	101.891	99.2122	95.864	-13.4104	-2.61366	-15.4349	-8.01223	-12.0608	-10.7113	4.07092	0.212899	2.78492	-1.07333	-6.86004	2.1418	0.665654	-8.8719	-3.78549	-10.7794	-3.78549	5.11628	4.15755	11.1263	11.7598	6.05811	-5.97898	2.89049
-5	98.5425	96.5336	101.221	100.551	97.1363	105.239	26.4032	30.4521	27.7528	33.1513	31.8017	32.4765	1.49869	0.212899	2.78492	0.856012	-6.21736	1.49869	-9.50759	-10.7794	-10.7794	3.84463	-3.14937	10.8387	5.42456	10.4928	14.9274	14.2939	13.6603	8.59219
