# Supplementary material for: Structural insights into subtype-specific agonist recognition by sphingosine-1-phosphate receptors
Source: PLoS Biol. 2026 Apr 10;24(4):e3003381. doi: 10.1371/journal.pbio.3003381 (PMC13089896; doi:10.1371/journal.pbio.3003381)
Supplement: S7 Data — (XLSX) [file pbio.3003381.s021.xlsx]

## Sheet: S6A Fig 
Raw data
Log[Ponesimod]	S1PR1WT						S1PR1S129G						S1PR3WT						S1PR3G123S
-12	0.730188	0.738783	0.736459	0.730818	0.738325	0.735366	0.730335	0.736116	0.730139	0.732457	0.728397	0.73463	0.725544	0.742286	0.721707	0.725378	0.720456	0.738842	0.731363	0.72509	0.737947	0.72795	0.729194	0.720591
-11	0.723841	0.737833	0.738582	0.739803	0.731996	0.732625	0.741596	0.715941	0.730103	0.732534	0.722455	0.728584	0.73715	0.729041	0.722536	0.730801	0.723006	0.721746	0.728281	0.729406	0.723578	0.721491	0.726023	0.724458
-10	0.728662	0.725162	0.728676	0.734837	0.74972	0.723439	0.735971	0.748376	0.730982	0.737709	0.735958	0.73124	0.728775	0.720052	0.71658	0.73272	0.716774	0.740914	0.726276	0.723431	0.724722	0.729624	0.724491	0.720679
-9	0.72454	0.72258	0.710482	0.723029	0.725934	0.718721	0.736088	0.732405	0.735258	0.731016	0.721409	0.723266	0.725909	0.721348	0.730221	0.720429	0.728449	0.743811	0.726296	0.72855	0.714463	0.713717	0.723967	0.72375
-8	0.676024	0.666192	0.658645	0.656299	0.669496	0.665665	0.725515	0.735173	0.720357	0.716822	0.725007	0.717431	0.728149	0.719519	0.717724	0.7233	0.719861	0.719674	0.691228	0.683294	0.692641	0.693626	0.694635	0.696911
-7	0.57248	0.561581	0.579372	0.561938	0.575252	0.58293	0.647962	0.651872	0.645625	0.651604	0.624577	0.637671	0.723607	0.692244	0.691653	0.709934	0.698735	0.699488	0.616715	0.614574	0.621253	0.61346	0.612301	0.626196
-6	0.553514	0.533332	0.520817	0.524154	0.535993	0.520985	0.570649	0.583069	0.555973	0.561974	0.56442	0.56447	0.639174	0.643053	0.633986	0.624557	0.626116	0.634006	0.533415	0.555387	0.538069	0.518676	0.537729	0.542257
-5	0.528798	0.521725	0.527536	0.53012	0.529613	0.523419	0.530476	0.541241	0.540615	0.54906	0.563721	0.576036	0.540865	0.537724	0.535901	0.532124	0.527827	0.506253	0.528732	0.527215	0.523289	0.520752	0.519014	0.521025
Basal data
Log[Ponesimod]	S1PR1WT						S1PR1S129G						S1PR3WT						S1PR3G123S
-12	99.3466	100.516	100.2	99.4324	100.454	100.051	99.7709	100.561	99.7441	100.061	99.5062	100.358	99.5211	101.817	98.9947	99.4984	98.8232	101.345	100.367	99.5061	101.27	99.8985	100.069	98.8886
-11	98.4831	100.387	100.489	100.655	99.5927	99.6782	101.309	97.8045	99.7391	100.071	98.6944	99.5317	101.113	100.001	99.1085	100.242	99.173	99.0001	99.944	100.098	99.2986	99.0122	99.6341	99.4193
-10	99.1391	98.6629	99.1409	99.9792	102.004	98.4284	100.541	102.235	99.8593	100.778	100.539	99.8944	99.9642	98.7678	98.2915	100.505	98.3181	101.629	99.6688	99.2784	99.4555	100.128	99.4238	98.9008
-9	98.5783	98.3116	96.6655	98.3727	98.7679	97.7865	100.557	100.054	100.443	99.8639	98.5515	98.8051	99.5712	98.9455	100.163	98.8195	99.9196	102.027	99.6716	99.9809	98.0477	97.9453	99.3519	99.3221
-8	91.9774	90.6397	89.6128	89.2936	91.0892	90.5679	99.1124	100.432	98.4077	97.9249	99.043	98.0081	99.8784	98.6946	98.4485	99.2132	98.7416	98.716	94.8591	93.7703	95.053	95.1882	95.3267	95.639
-7	77.8895	76.4066	78.8272	76.4553	78.2667	79.3114	88.5179	89.052	88.1986	89.0154	85.3232	87.1121	99.2554	94.9534	94.8723	97.3799	95.8438	95.947	84.6334	84.3397	85.2562	84.1868	84.0278	85.9346
-6	75.309	72.5632	70.8605	71.3145	72.9252	70.8832	77.9562	79.6529	75.9513	76.7712	77.1052	77.1121	87.6739	88.206	86.9623	85.6689	85.8828	86.9651	73.2019	76.2173	73.8407	71.1793	73.794	74.4153
-5	71.9464	70.984	71.7746	72.1261	72.0572	71.2145	72.4682	73.9387	73.8533	75.007	77.0098	78.6921	74.1891	73.7583	73.5083	72.9902	72.4008	69.4415	72.5593	72.3511	71.8124	71.4642	71.2257	71.5017
Normalized data
Log[Ponesimod]	S1PR1WT						S1PR1S129G						S1PR3WT						S1PR3G123S
-12	1.1608	-3.05719	-1.91662	0.851413	-2.8327	-1.38032	-0.369368	-3.21784	-0.272599	-1.41468	0.585427	-2.48556	0.0322968	-7.53697	1.76719	0.107145	2.33265	-5.98001	-2.75591	0.0815485	-5.73393	-1.21185	-1.77446	2.11691
-11	4.27558	-2.59118	-2.95852	-3.55794	0.273306	-0.0352032	-5.91792	6.72308	-0.254851	-1.45279	3.51343	0.493507	-5.21488	-1.54897	1.39216	-2.34443	1.17966	1.74963	-1.36155	-1.87071	0.765511	1.70969	-0.340254	0.367827
-10	1.90932	3.62688	1.90273	-1.12064	-8.42457	4.47275	-3.14632	-9.2585	-0.688218	-4.00266	-3.14006	-0.815053	-1.42844	2.51515	4.08524	-3.21207	3.99746	-6.91671	-0.454695	0.83219	0.24841	-1.96906	0.352886	2.07696
-9	3.93228	4.894	10.8312	4.67387	3.24844	6.78802	-3.20384	-1.38934	-2.79485	-0.704995	4.0288	3.11402	-0.132985	1.92949	-2.08231	2.34481	-1.28125	-8.22678	-0.463814	-1.48338	4.88883	5.22619	0.589955	0.688044
-8	27.7409	32.5659	36.2697	37.421	30.9447	32.8248	2.00567	-2.75332	4.54741	6.28889	2.256	5.9889	-1.14553	2.75648	3.56779	1.04699	2.60158	2.686	15.3988	18.9876	14.7595	14.3139	13.8575	12.828
-7	78.5543	83.9031	75.1724	83.7275	77.1939	73.4258	40.2188	38.2924	41.3707	38.4243	51.7417	45.2897	0.90795	15.0879	15.3553	7.09001	12.1531	11.8129	49.1037	50.0719	47.051	50.5759	51.1	44.8149
-6	87.8619	97.7657	103.907	102.27	96.4599	103.825	78.3138	72.1941	85.5453	82.5881	81.3832	81.3582	39.082	37.3281	41.4275	45.6906	44.9857	41.4183	86.7833	76.8442	84.6778	93.4503	84.8317	82.7837
-5	99.9907	103.462	100.61	99.3423	99.5907	102.631	98.1086	92.8044	93.1125	88.9513	81.7273	75.6596	83.5293	84.9495	85.7736	87.4812	89.424	99.1783	88.9015	89.5877	91.3634	92.5111	93.2972	92.3876

## Sheet: S6B Fig
Raw data
Log[Ponesimod]	S1PR1WT						S1PR1T207I						S1PR3WT						S1PR3I201T
-12	0.730188	0.738783	0.736459	0.730818	0.738325	0.735366	0.656249	0.658313	0.695594	0.685808	0.69521	0.695161	0.725544	0.742286	0.721707	0.725378	0.720456	0.738842	0.593178	0.602755	0.608723	0.617048	0.585468	0.612712
-11	0.723841	0.737833	0.738582	0.739803	0.731996	0.732625	0.644877	0.634959	0.646535	0.666759	0.661742	0.669472	0.73715	0.729041	0.722536	0.730801	0.723006	0.721746	0.603839	0.593494	0.607967	0.611107	0.592481	0.608007
-10	0.728662	0.725162	0.728676	0.734837	0.74972	0.723439	0.64598	0.616317	0.629239	0.655343	0.659371	0.646046	0.728775	0.720052	0.71658	0.73272	0.716774	0.740914	0.600571	0.604397	0.602211	0.597285	0.599218	0.597687
-9	0.72454	0.72258	0.710482	0.723029	0.725934	0.718721	0.663754	0.641369	0.661982	0.64609	0.643568	0.667818	0.725909	0.721348	0.730221	0.720429	0.728449	0.743811	0.600127	0.581757	0.593902	0.602954	0.599472	0.594104
-8	0.676024	0.666192	0.658645	0.656299	0.669496	0.665665	0.652909	0.634139	0.636249	0.637071	0.638184	0.650656	0.728149	0.719519	0.717724	0.7233	0.719861	0.719674	0.589178	0.595552	0.573893	0.603122	0.586849	0.607361
-7	0.57248	0.561581	0.579372	0.561938	0.575252	0.58293	0.608882	0.597521	0.593899	0.587526	0.597719	0.592668	0.723607	0.692244	0.691653	0.709934	0.698735	0.699488	0.576375	0.581071	0.57339	0.571685	0.571411	0.573073
-6	0.553514	0.533332	0.520817	0.524154	0.535993	0.520985	0.545619	0.537498	0.531406	0.525817	0.518474	0.527848	0.639174	0.643053	0.633986	0.624557	0.626116	0.634006	0.519146	0.525902	0.511072	0.496079	0.508683	0.507916
-5	0.528798	0.521725	0.527536	0.53012	0.529613	0.523419	0.499427	0.489206	0.487224	0.505007	0.504806	0.505888	0.540865	0.537724	0.535901	0.532124	0.527827	0.506253	0.471555	0.456481	0.461016	0.452004	0.461021	0.460273
Basal data
Log[Ponesimod]	S1PR1WT						S1PR1T207I						S1PR3WT						S1PR3I201T
-12	99.3466	100.516	100.2	99.4324	100.454	100.051	96.3576	96.6607	102.135	100.698	102.078	102.071	99.5211	101.817	98.9947	99.4984	98.8232	101.345	98.3199	99.9073	100.897	102.276	97.042	101.558
-11	98.4831	100.387	100.489	100.655	99.5927	99.6782	94.6878	93.2316	94.9314	97.9008	97.1641	98.2991	101.113	100.001	99.1085	100.242	99.173	99.0001	100.087	98.3723	100.771	101.292	98.2045	100.778
-10	99.1391	98.6629	99.1409	99.9792	102.004	98.4284	94.8498	90.4943	92.3917	96.2246	96.816	94.8595	99.9642	98.7678	98.2915	100.505	98.3181	101.629	99.5453	100.179	99.8171	99.0007	99.321	99.0673
-9	98.5783	98.3116	96.6655	98.3727	98.7679	97.7865	97.4596	94.1728	97.1994	94.8659	94.4956	98.0563	99.5712	98.9455	100.163	98.8195	99.9196	102.027	99.4718	96.4269	98.44	99.9403	99.3632	98.4734
-8	91.9774	90.6397	89.6128	89.2936	91.0892	90.5679	95.8673	93.1112	93.421	93.5418	93.7051	95.5364	99.8784	98.6946	98.4485	99.2132	98.7416	98.716	97.6569	98.7134	95.1235	99.9682	97.271	100.671
-7	77.8895	76.4066	78.8272	76.4553	78.2667	79.3114	89.4027	87.7346	87.2027	86.2669	87.7635	87.0219	99.2554	94.9534	94.8723	97.3799	95.8438	95.947	95.5348	96.3131	95.0401	94.7575	94.7121	94.9874
-6	75.309	72.5632	70.8605	71.3145	72.9252	70.8832	80.1137	78.9213	78.0268	77.2062	76.1279	77.5044	87.6739	88.206	86.9623	85.6689	85.8828	86.9651	86.049	87.1688	84.7108	82.2256	84.3148	84.1877
-5	71.9464	70.984	71.7746	72.1261	72.0572	71.2145	73.3314	71.8305	71.5395	74.1507	74.121	74.28	74.1891	73.7583	73.5083	72.9902	72.4008	69.4415	78.1608	75.6622	76.414	74.9201	76.4148	76.2909
Normalized data
Log[Ponesimod]	S1PR1WT						S1PR1T207I						S1PR3WT						S1PR3I201T
-12	1.1608	-3.05719	-1.91662	0.851413	-2.8327	-1.38032	11.942	10.8488	-8.89543	-3.71236	-8.69181	-8.66578	0.0322968	-7.53697	1.76719	0.107145	2.33265	-5.98001	3.99145	-1.24063	-4.50159	-9.0497	8.20374	-6.68097
-11	4.27558	-2.59118	-2.95852	-3.55794	0.273306	-0.0352032	17.9647	23.2171	17.0862	6.37596	9.03303	4.9391	-5.21488	-1.54897	1.39216	-2.34443	1.17966	1.74963	-1.83289	3.81871	-4.08841	-5.80391	4.37205	-4.11045
-10	1.90932	3.62688	1.90273	-1.12064	-8.42457	4.47275	17.3805	33.0903	26.2467	12.4217	10.2885	17.3456	-1.42844	2.51515	4.08524	-3.21207	3.99746	-6.91671	-0.0474001	-2.13766	-0.943483	1.74754	0.691742	1.52798
-9	3.93228	4.894	10.8312	4.67387	3.24844	6.78802	7.96719	19.8224	8.90567	17.3223	18.6581	5.81498	-0.132985	1.92949	-2.08231	2.34481	-1.28125	-8.22678	0.194697	10.2312	3.59568	-1.34936	0.552716	3.48568
-8	27.7409	32.5659	36.2697	37.421	30.9447	32.8248	13.7106	23.6512	22.534	22.0984	21.5093	14.9038	-1.14553	2.75648	3.56779	1.04699	2.60158	2.686	6.17698	2.69466	14.5273	-1.44159	7.44896	-3.75723
-7	78.5543	83.9031	75.1724	83.7275	77.1939	73.4258	37.0276	43.0443	44.9627	48.338	42.9398	45.6147	0.90795	15.0879	15.3553	7.09001	12.1531	11.8129	13.1716	10.6061	14.8021	15.7337	15.8834	14.9757
-6	87.8619	97.7657	103.907	102.27	96.4599	103.825	70.5319	74.833	78.0591	81.019	84.9081	79.9433	39.082	37.3281	41.4275	45.6906	44.9857	41.4183	44.4378	40.7469	48.8488	57.0401	50.1538	50.573
-5	99.9907	103.462	100.61	99.3423	99.5907	102.631	94.9951	100.408	101.458	92.0399	92.1468	91.5736	83.5293	84.9495	85.7736	87.4812	89.424	99.1783	70.4383	78.6739	76.1961	81.12	76.1935	76.6018

## Sheet: S6C Fig
Raw data
Log[Ponesimod]	S1PR1WT						S1PR1V132T						S1PR3WT						S1PR3T126V
-12	0.730188	0.738783	0.736459	0.730818	0.738325	0.735366	0.729203	0.72274	0.721159	0.732217	0.723312	0.721909	0.725544	0.742286	0.721707	0.725378	0.720456	0.738842	0.69458	0.686921	0.691863	0.705146	0.705933	0.68642
-11	0.723841	0.737833	0.738582	0.739803	0.731996	0.732625	0.721618	0.731684	0.729934	0.728698	0.728845	0.727377	0.73715	0.729041	0.722536	0.730801	0.723006	0.721746	0.689089	0.681142	0.684884	0.686558	0.697347	0.701129
-10	0.728662	0.725162	0.728676	0.734837	0.74972	0.723439	0.729474	0.722496	0.728544	0.723802	0.728463	0.723978	0.728775	0.720052	0.71658	0.73272	0.716774	0.740914	0.675539	0.678249	0.689804	0.706388	0.693714	0.708551
-9	0.72454	0.72258	0.710482	0.723029	0.725934	0.718721	0.712588	0.711483	0.714494	0.722593	0.724407	0.722618	0.725909	0.721348	0.730221	0.720429	0.728449	0.743811	0.67473	0.694002	0.704318	0.692027	0.686083	0.699043
-8	0.676024	0.666192	0.658645	0.656299	0.669496	0.665665	0.668555	0.670009	0.668781	0.669721	0.670801	0.670532	0.728149	0.719519	0.717724	0.7233	0.719861	0.719674	0.675198	0.672213	0.684456	0.684887	0.691041	0.689582
-7	0.57248	0.561581	0.579372	0.561938	0.575252	0.58293	0.570971	0.58257	0.58263	0.589644	0.582734	0.58402	0.723607	0.692244	0.691653	0.709934	0.698735	0.699488	0.656705	0.66647	0.656134	0.651141	0.662088	0.668783
-6	0.553514	0.533332	0.520817	0.524154	0.535993	0.520985	0.545236	0.535682	0.536494	0.538748	0.531497	0.533917	0.639174	0.643053	0.633986	0.624557	0.626116	0.634006	0.641326	0.622751	0.615928	0.612266	0.610839	0.609325
-5	0.528798	0.521725	0.527536	0.53012	0.529613	0.523419	0.530726	0.546844	0.536844	0.53186	0.530568	0.532756	0.540865	0.537724	0.535901	0.532124	0.527827	0.506253	0.55837	0.542839	0.539144	0.537241	0.540629	0.533151
Basal data
Log[Ponesimod]	S1PR1WT						S1PR1V132T						S1PR3WT						S1PR3T126V
-12	99.3466	100.516	100.2	99.4324	100.454	100.051	100.567	99.6759	99.4578	100.983	99.7548	99.5613	99.5211	101.817	98.9947	99.4984	98.8232	101.345	99.9189	98.817	99.5281	101.439	101.552	98.7451
-11	98.4831	100.387	100.489	100.655	99.5927	99.6782	99.5212	100.909	100.668	100.498	100.518	100.315	101.113	100.001	99.1085	100.242	99.173	99.0001	99.129	97.9858	98.5241	98.7648	100.317	100.861
-10	99.1391	98.6629	99.1409	99.9792	102.004	98.4284	100.605	99.6423	100.476	99.8224	100.465	99.8467	99.9642	98.7678	98.2915	100.505	98.3181	101.629	97.1797	97.5697	99.2318	101.618	99.7944	101.929
-9	98.5783	98.3116	96.6655	98.3727	98.7679	97.7865	98.2758	98.1235	98.5387	99.6556	99.9059	99.6591	99.5712	98.9455	100.163	98.8195	99.9196	102.027	97.0633	99.8357	101.32	99.5516	98.6966	100.561
-8	91.9774	90.6397	89.6128	89.2936	91.0892	90.5679	92.2031	92.4036	92.2343	92.3639	92.5128	92.4757	99.8784	98.6946	98.4485	99.2132	98.7416	98.716	97.1306	96.7012	98.4625	98.5245	99.4098	99.2
-7	77.8895	76.4066	78.8272	76.4553	78.2667	79.3114	78.7449	80.3446	80.3528	81.3201	80.3671	80.5445	99.2554	94.9534	94.8723	97.3799	95.8438	95.947	94.4704	95.8751	94.3882	93.67	95.2448	96.2078
-6	75.309	72.5632	70.8605	71.3145	72.9252	70.8832	75.1956	73.878	73.99	74.3008	73.3009	73.6346	87.6739	88.206	86.9623	85.6689	85.8828	86.9651	92.2581	89.5859	88.6044	88.0776	87.8724	87.6546
-5	71.9464	70.984	71.7746	72.1261	72.0572	71.2145	73.1945	75.4174	74.0383	73.3509	73.1728	73.4744	74.1891	73.7583	73.5083	72.9902	72.4008	69.4415	80.3244	78.0901	77.5586	77.2848	77.7723	76.6965
Normalized data
Log[Ponesimod]	S1PR1WT						S1PR1V132T						S1PR3WT						S1PR3T126V
-12	1.1608	-3.05719	-1.91662	0.851413	-2.8327	-1.38032	-3.24198	-0.0266834	0.7599	-4.7413	-0.311284	0.386715	0.0322968	-7.53697	1.76719	0.107145	2.33265	-5.98001	-1.27882	2.35289	0.00923558	-6.28906	-6.662	2.59005
-11	4.27558	-2.59118	-2.95852	-3.55794	0.273306	-0.0352032	0.531241	-4.47597	-3.60562	-2.99032	-3.06355	-2.33351	-5.21488	-1.54897	1.39216	-2.34443	1.17966	1.74963	1.32468	5.09263	3.31832	2.52499	-2.59076	-4.38405
-10	1.90932	3.62688	1.90273	-1.12064	-8.42457	4.47275	-3.37638	0.0945926	-2.91395	-0.555254	-2.8736	-0.642789	-1.42844	2.51515	4.08524	-3.21207	3.99746	-6.91671	7.74963	6.46439	0.98569	-6.87807	-0.868469	-7.90367
-9	3.93228	4.894	10.8312	4.67387	3.24844	6.78802	5.02329	5.5727	4.07497	0.0463608	-0.856235	0.0339745	-0.132985	1.92949	-2.08231	2.34481	-1.28125	-8.22678	8.13332	-1.0047	-5.89629	-0.0682522	2.74997	-3.39495
-8	27.7409	32.5659	36.2697	37.421	30.9447	32.8248	26.9269	26.2037	26.8144	26.347	25.8097	25.9434	-1.14553	2.75648	3.56779	1.04699	2.60158	2.686	7.91147	9.3268	3.52162	3.31727	0.399154	1.09068
-7	78.5543	83.9031	75.1724	83.7275	77.1939	73.4258	75.4692	69.6993	69.6696	66.1806	69.6181	68.9783	0.90795	15.0879	15.3553	7.09001	12.1531	11.8129	16.6801	12.0499	16.9509	19.3181	14.1274	10.9532
-6	87.8619	97.7657	103.907	102.27	96.4599	103.825	88.2709	93.0234	92.6196	91.4984	95.105	93.9013	39.082	37.3281	41.4275	45.6906	44.9857	41.4183	23.9721	32.7798	36.0149	37.7513	38.4278	39.1457
-5	99.9907	103.462	100.61	99.3423	99.5907	102.631	95.4889	87.4712	92.4452	94.9248	95.5672	94.479	83.5293	84.9495	85.7736	87.4812	89.424	99.1783	63.3067	70.6713	72.4233	73.3256	71.7189	75.2647

## Sheet: S6D Fig
Raw data
Log[SAR247799]	S1PR1WT						S1PR1S129G						S1PR3WT						S1PR3G123S
-12	0.681548	0.681942	0.686048	0.686248	0.670463	0.679358	0.704011	0.70552	0.70247	0.708806	0.713181	0.702039	0.67831	0.677035	0.671736	0.672855	0.67429	0.685898	0.669401	0.667992	0.677785	0.672592	0.669138	0.631198
-11	0.686273	0.682419	0.67936	0.681539	0.683403	0.681791	0.715073	0.713669	0.708344	0.719846	0.710318	0.700777	0.683842	0.67181	0.681615	0.68413	0.675712	0.675633	0.672922	0.672974	0.652653	0.671976	0.666421	0.637625
-10	0.684234	0.675873	0.678515	0.672103	0.68224	0.687428	0.690132	0.707762	0.703824	0.698199	0.709336	0.703435	0.673417	0.677883	0.67112	0.676331	0.676397	0.678946	0.662565	0.655587	0.69148	0.659876	0.661629	0.659154
-9	0.652923	0.647526	0.641463	0.64931	0.646903	0.637201	0.692592	0.68809	0.700962	0.700429	0.711676	0.694289	0.670185	0.68062	0.679988	0.675163	0.667546	0.666079	0.655592	0.659026	0.679375	0.656037	0.668623	0.652059
-8	0.623816	0.625622	0.617044	0.618448	0.618516	0.614387	0.665364	0.66128	0.667663	0.652307	0.665518	0.678488	0.688164	0.66713	0.6829	0.679635	0.676741	0.673935	0.653012	0.644751	0.654014	0.655234	0.632327	0.643883
-7	0.57491	0.57421	0.582616	0.585844	0.579631	0.584598	0.610637	0.621293	0.617965	0.616833	0.619967	0.612387	0.671882	0.668387	0.662764	0.669395	0.676599	0.66768	0.634209	0.629003	0.647733	0.658626	0.63776	0.62229
-6	0.56872	0.574188	0.5765	0.573966	0.578048	0.571214	0.596335	0.607832	0.604654	0.625776	0.605316	0.614395	0.666759	0.654473	0.656553	0.65621	0.654678	0.64976	0.591861	0.594041	0.603837	0.591285	0.59253	0.593907
-5	0.557948	0.56057	0.560205	0.565178	0.564126	0.577686	0.588621	0.59247	0.584964	0.598282	0.590098	0.606536	0.592849	0.570298	0.586433	0.57429	0.586517	0.572785	0.513546	0.517785	0.513538	0.524981	0.526637	0.522818
Basal data
Log[SAR247799]	S1PR1WT						S1PR1S129G						S1PR3WT						S1PR3G123S
-12	100.09	100.148	100.751	100.78	98.4622	99.7685	99.7176	99.9314	99.4993	100.397	101.017	99.4383	100.24	100.051	99.2682	99.4337	99.6457	101.361	100.71	100.498	101.971	101.19	100.67	94.9621
-11	100.784	100.218	99.7688	100.089	100.363	100.126	101.284	101.086	100.331	101.96	100.611	99.2596	101.057	99.2792	100.728	101.1	99.8559	99.8441	101.239	101.247	98.1899	101.097	100.261	95.9291
-10	100.485	99.2568	99.6447	98.703	100.192	100.954	97.7518	100.249	99.6911	98.8944	100.472	99.636	99.5166	100.177	99.1773	99.9473	99.9571	100.334	99.6812	98.6314	104.031	99.2766	99.5404	99.168
-9	95.8863	95.0937	94.2034	95.3557	95.0023	93.5774	98.1002	97.4625	99.2858	99.2103	100.803	98.3406	99.0392	100.581	100.488	99.7748	98.6492	98.4323	98.6321	99.1487	102.21	98.6991	100.593	98.1005
-8	91.6118	91.8769	90.6172	90.8234	90.8334	90.227	94.2436	93.6651	94.5693	92.3941	94.2653	96.1025	101.696	98.5877	100.918	100.436	100.008	99.5933	98.244	97.0011	98.3947	98.5782	95.1319	96.8705
-7	84.4295	84.3267	85.5612	86.0353	85.1229	85.8523	86.492	88.0013	87.5298	87.3695	87.8134	86.7398	99.2899	98.7733	97.9424	98.9223	99.9869	98.6689	95.4151	94.6319	97.4498	99.0885	95.9494	93.6219
-6	83.5205	84.3236	84.6631	84.291	84.8904	83.8868	84.4661	86.0947	85.6444	88.6362	85.7382	87.0243	98.5328	96.7172	97.0246	96.9738	96.7475	96.0208	89.0439	89.3719	90.8457	88.9573	89.1446	89.3518
-5	81.9386	82.3237	82.27	83.0003	82.8458	84.8372	83.3735	83.9187	82.8555	84.7419	83.5827	85.911	87.6105	84.2779	86.6624	84.8679	86.6748	84.6455	77.2616	77.8993	77.2604	78.982	79.2312	78.6566
Normalized data
Log[SAR247799]	S1PR1WT						S1PR1S129G						S1PR3WT						S1PR3G123S
-12	-3.42633	-3.7959	-7.64623	-7.83382	6.96707	-1.37346	-1.04853	-2.41347	0.345296	-5.38497	-9.34185	0.734863	-1.51261	-0.735092	2.4954	1.8128	0.938073	-6.13874	-3.4508	-2.57651	-8.65413	-5.4311	-3.28759	20.26
-11	-7.85683	-4.2433	-1.37549	-3.41824	-5.16637	-3.65482	-11.0522	-9.78297	-4.96666	-15.369	-6.7525	1.87602	-4.88532	2.45014	-3.52749	-5.06075	0.0711287	0.119675	-5.63595	-5.66846	6.94392	-5.0489	-1.60128	16.2709
-10	-5.94506	1.89414	-0.582722	5.42954	-4.07513	-8.94019	11.5033	-4.44035	-0.87891	4.20751	-5.86405	-0.527443	1.47067	-1.25223	2.8706	-0.305875	-0.346569	-1.90019	0.791636	5.1228	-17.1545	2.46093	1.37264	2.90877
-9	23.4144	28.4751	34.1597	26.8022	29.0588	38.1561	9.2789	13.3501	1.70895	2.19066	-7.98005	7.74366	3.44049	-2.92098	-2.53546	0.405829	5.04936	5.94386	5.11975	2.98862	-9.64129	4.84345	-2.96796	7.31275
-8	50.7066	49.0139	57.0567	55.7405	55.6765	59.5484	33.9025	37.5967	31.8234	45.7114	33.764	22.0336	-7.52	5.30298	-4.31063	-2.32033	-0.555878	1.15456	6.72094	11.8482	6.09917	5.34196	19.5593	12.3869
-7	96.5649	97.2211	89.3391	86.3123	92.1378	87.4808	83.3964	73.7596	76.7697	77.7934	74.9588	81.8142	2.40619	4.53705	7.96519	3.92264	-0.469235	4.9679	18.3913	21.6221	9.99722	3.23691	16.1871	25.7888
-6	102.369	97.2413	95.0736	97.4494	93.6224	100.03	96.3313	85.9331	88.8079	69.7056	88.2088	79.9977	5.5292	13.0193	11.7515	11.9608	12.8944	15.8925	44.6746	43.3216	37.2416	45.0319	44.2594	43.4047
-5	112.469	110.011	110.353	105.69	106.677	93.962	103.308	99.8265	106.615	94.5705	101.972	87.1058	50.5881	64.3363	54.4995	61.9025	54.4482	62.8199	93.2812	90.6504	93.2862	86.1841	85.1561	87.5265

## Sheet: S6E Fig
Raw data
Log[SAR247799]	S1PR1WT						S1PR1T207I						S1PR3WT						S1PR3I201T
-12	0.681548	0.681942	0.686048	0.686248	0.670463	0.679358	0.762455	0.749721	0.74309	0.754647	0.772256	0.770694	0.67831	0.677035	0.671736	0.672855	0.67429	0.685898	0.617981	0.61775	0.61937	0.618294	0.620721	0.611931
-11	0.686273	0.682419	0.67936	0.681539	0.683403	0.681791	0.753082	0.74256	0.760799	0.755437	0.764058	0.718576	0.683842	0.67181	0.681615	0.68413	0.675712	0.675633	0.610158	0.620123	0.60638	0.618563	0.617854	0.627456
-10	0.684234	0.675873	0.678515	0.672103	0.68224	0.687428	0.744313	0.735269	0.748051	0.731581	0.757672	0.730329	0.673417	0.677883	0.67112	0.676331	0.676397	0.678946	0.608108	0.612808	0.606684	0.633737	0.611446	0.615441
-9	0.652923	0.647526	0.641463	0.64931	0.646903	0.637201	0.723841	0.725022	0.732528	0.722693	0.746562	0.751279	0.670185	0.68062	0.679988	0.675163	0.667546	0.666079	0.59907	0.604469	0.624747	0.606014	0.604024	0.612644
-8	0.623816	0.625622	0.617044	0.618448	0.618516	0.614387	0.715765	0.713281	0.730073	0.720401	0.72949	0.7357	0.688164	0.66713	0.6829	0.679635	0.676741	0.673935	0.605869	0.584505	0.612383	0.595749	0.59709	0.604888
-7	0.57491	0.57421	0.582616	0.585844	0.579631	0.584598	0.663459	0.669555	0.72143	0.686158	0.704785	0.683706	0.671882	0.668387	0.662764	0.669395	0.676599	0.66768	0.578026	0.578946	0.60399	0.608142	0.584988	0.579745
-6	0.56872	0.574188	0.5765	0.573966	0.578048	0.571214	0.61793	0.626263	0.686052	0.624549	0.624677	0.641741	0.666759	0.654473	0.656553	0.65621	0.654678	0.64976	0.553556	0.541334	0.579328	0.558645	0.539666	0.535075
-5	0.557948	0.56057	0.560205	0.565178	0.564126	0.577686	0.604663	0.58309	0.643323	0.600573	0.606252	0.620136	0.592849	0.570298	0.586433	0.57429	0.586517	0.572785	0.502722	0.47937	0.527669	0.502683	0.503552	0.513626
Basal data
Log[SAR247799]	S1PR1WT						S1PR1T207I						S1PR3WT						S1PR3I201T
-12	100.09	100.148	100.751	100.78	98.4622	99.7685	100.48	98.8021	97.9283	99.4513	101.772	101.566	100.24	100.051	99.2682	99.4337	99.6457	101.361	100.05	100.012	100.274	100.1	100.493	99.0702
-11	100.784	100.218	99.7688	100.089	100.363	100.126	99.245	97.8584	100.262	99.5555	100.692	94.6977	101.057	99.2792	100.728	101.1	99.8559	99.8441	98.7831	100.396	98.1714	100.144	100.029	101.584
-10	100.485	99.2568	99.6447	98.703	100.192	100.954	98.0894	96.8976	98.582	96.4115	99.85	96.2465	99.5166	100.177	99.1773	99.9473	99.9571	100.334	98.4512	99.2121	98.2208	102.601	98.9916	99.6385
-9	95.8863	95.0937	94.2034	95.3557	95.0023	93.5774	95.3915	95.5471	96.5363	95.2402	98.3858	99.0074	99.0392	100.581	100.488	99.7748	98.6492	98.4323	96.988	97.862	101.145	98.1122	97.79	99.1856
-8	91.6118	91.8769	90.6172	90.8234	90.8334	90.227	94.3272	93.9998	96.2128	94.9382	96.136	96.9544	101.696	98.5877	100.918	100.436	100.008	99.5933	98.0887	94.63	99.1433	96.4503	96.6675	97.93
-7	84.4295	84.3267	85.5612	86.0353	85.1229	85.8523	87.4341	88.2374	95.0737	90.4255	92.8803	90.1023	99.2899	98.7733	97.9424	98.9223	99.9869	98.6689	93.5811	93.73	97.7845	98.4568	94.7082	93.8593
-6	83.5205	84.3236	84.6631	84.291	84.8904	83.8868	81.434	82.5322	90.4115	82.3063	82.3232	84.5719	98.5328	96.7172	97.0246	96.9738	96.7475	96.0208	89.6194	87.6407	93.7919	90.4433	87.3706	86.6274
-5	81.9386	82.3237	82.27	83.0003	82.8458	84.8372	79.6856	76.8427	84.7804	79.1466	79.8951	81.7247	87.6105	84.2779	86.6624	84.8679	86.6748	84.6455	81.3895	77.6088	85.4283	81.3831	81.5238	83.1548
Normalized data
Log[SAR247799]	S1PR1WT						S1PR1T207I						S1PR3WT						S1PR3I201T
-12	-3.42633	-3.7959	-7.64623	-7.83382	6.96707	-1.37346	-5.91827	4.79688	10.3761	0.651922	-14.1651	-12.8502	-1.51261	-0.735092	2.4954	1.8128	0.938073	-6.13874	-0.727924	-0.573675	-1.65566	-0.937388	-2.55807	3.31255
-11	-7.85683	-4.2433	-1.37549	-3.41824	-5.16637	-3.65482	1.96889	10.8223	-4.52422	-0.0130671	-7.26677	31.0034	-4.88532	2.45014	-3.52749	-5.06075	0.0711287	0.119675	4.49695	-2.15883	7.02011	-1.11675	-0.643049	-7.05621
-10	-5.94506	1.89414	-0.582722	5.42954	-4.07513	-8.94019	9.34745	16.9574	6.20222	20.061	-1.89373	21.1143	1.47067	-1.25223	2.8706	-0.305875	-0.346569	-1.90019	5.86584	2.72716	6.81671	-11.2517	3.63674	0.968167
-9	23.4144	28.4751	34.1597	26.8022	29.0588	38.1561	26.5734	25.58	19.2639	27.5395	7.45508	3.48628	3.44049	-2.92098	-2.53546	0.405829	5.04936	5.94386	11.9022	8.29657	-5.24722	7.26464	8.59368	2.83619
-8	50.7066	49.0139	57.0567	55.7405	55.6765	59.5484	33.3691	35.4593	21.3296	29.4675	21.8198	16.5948	-7.52	5.30298	-4.31063	-2.32033	-0.555878	1.15456	7.36135	21.6301	3.01098	14.1203	13.2246	8.01627
-7	96.5649	97.2211	89.3391	86.3123	92.1378	87.4808	77.3807	72.2516	28.6024	58.2813	42.6074	60.3449	2.40619	4.53705	7.96519	3.92264	-0.469235	4.9679	25.9572	25.3429	8.61654	5.8429	21.3073	24.8095
-6	102.369	97.2413	95.0736	97.4494	93.6224	100.03	115.691	108.679	58.3707	110.122	110.013	95.6555	5.5292	13.0193	11.7515	11.9608	12.8944	15.8925	42.3005	50.4634	25.0876	38.9018	51.5779	54.6437
-5	112.469	110.011	110.353	105.69	106.677	93.962	126.854	145.006	94.3246	130.296	125.517	113.835	50.5881	64.3363	54.4995	61.9025	54.4482	62.8199	76.252	91.8489	59.5905	76.2786	75.698	68.9695

## Sheet: S6F Fig
Raw data
Log[SAR247799]	S1PR1WT						S1PR1V132T						S1PR3WT						S1PR3T126V
-12	0.681548	0.681942	0.686048	0.686248	0.670463	0.679358	0.705809	0.706015	0.688116	0.704754	0.692303	0.7061	0.67831	0.677035	0.671736	0.672855	0.67429	0.685898	0.714796	0.72065	0.710081	0.709197	0.713186	0.708118
-11	0.686273	0.682419	0.67936	0.681539	0.683403	0.681791	0.699703	0.692824	0.704773	0.696165	0.706638	0.71179	0.683842	0.67181	0.681615	0.68413	0.675712	0.675633	0.680659	0.708401	0.712121	0.715502	0.715322	0.713603
-10	0.684234	0.675873	0.678515	0.672103	0.68224	0.687428	0.699604	0.691661	0.695313	0.709624	0.697609	0.708781	0.673417	0.677883	0.67112	0.676331	0.676397	0.678946	0.694592	0.716967	0.709849	0.700428	0.708013	0.725966
-9	0.652923	0.647526	0.641463	0.64931	0.646903	0.637201	0.695118	0.699658	0.695238	0.691067	0.690949	0.701749	0.670185	0.68062	0.679988	0.675163	0.667546	0.666079	0.690916	0.712075	0.703319	0.70962	0.706669	0.707735
-8	0.623816	0.625622	0.617044	0.618448	0.618516	0.614387	0.691259	0.685369	0.688467	0.677581	0.685479	0.683226	0.688164	0.66713	0.6829	0.679635	0.676741	0.673935	0.690052	0.691916	0.710621	0.695049	0.705308	0.699939
-7	0.57491	0.57421	0.582616	0.585844	0.579631	0.584598	0.589996	0.600198	0.624388	0.618421	0.631202	0.628967	0.671882	0.668387	0.662764	0.669395	0.676599	0.66768	0.668	0.67469	0.676486	0.684811	0.670633	0.679167
-6	0.56872	0.574188	0.5765	0.573966	0.578048	0.571214	0.566108	0.572112	0.596955	0.620611	0.607686	0.61466	0.666759	0.654473	0.656553	0.65621	0.654678	0.64976	0.61169	0.624435	0.650963	0.62126	0.624126	0.618159
-5	0.557948	0.56057	0.560205	0.565178	0.564126	0.577686	0.601716	0.588116	0.594611	0.618165	0.620569	0.616565	0.592849	0.570298	0.586433	0.57429	0.586517	0.572785	0.605616	0.600081	0.602032	0.618871	0.627816	0.608073
Basal data
Log[SAR247799]	S1PR1WT						S1PR1V132T						S1PR3WT						S1PR3T126V
-12	100.09	100.148	100.751	100.78	98.4622	99.7685	100.756	100.785	98.2298	100.605	98.8275	100.797	100.24	100.051	99.2682	99.4337	99.6457	101.361	100.298	101.12	99.6366	99.5125	100.072	99.3611
-11	100.784	100.218	99.7688	100.089	100.363	100.126	99.8839	98.902	100.608	99.3789	100.874	101.609	101.057	99.2792	100.728	101.1	99.8559	99.8441	95.5081	99.4008	99.9228	100.397	100.372	100.131
-10	100.485	99.2568	99.6447	98.703	100.192	100.954	99.8698	98.7359	99.2572	101.3	99.585	101.18	99.5166	100.177	99.1773	99.9473	99.9571	100.334	97.4632	100.603	99.604	98.282	99.3463	101.865
-9	95.8863	95.0937	94.2034	95.3557	95.0023	93.5774	99.2294	99.8775	99.2466	98.6512	98.6343	100.176	99.0392	100.581	100.488	99.7748	98.6492	98.4323	96.9474	99.9163	98.6877	99.5719	99.1578	99.3074
-8	91.6118	91.8769	90.6172	90.8234	90.8334	90.227	98.6785	97.8377	98.28	96.7259	97.8534	97.5318	101.696	98.5877	100.918	100.436	100.008	99.5933	96.8262	97.0876	99.7124	97.5273	98.9669	98.2134
-7	84.4295	84.3267	85.5612	86.0353	85.1229	85.8523	84.223	85.6795	89.1326	88.2808	90.1052	89.7862	99.2899	98.7733	97.9424	98.9223	99.9869	98.6689	93.7318	94.6706	94.9225	96.0907	94.1013	95.2988
-6	83.5205	84.3236	84.6631	84.291	84.8904	83.8868	80.813	81.67	85.2165	88.5934	86.7483	87.7439	98.5328	96.7172	97.0246	96.9738	96.7475	96.0208	85.8306	87.6189	91.3413	87.1735	87.5756	86.7384
-5	81.9386	82.3237	82.27	83.0003	82.8458	84.8372	85.8961	83.9546	84.8819	88.2442	88.5874	88.0158	87.6105	84.2779	86.6624	84.8679	86.6748	84.6455	84.9783	84.2017	84.4754	86.8382	88.0933	85.3231
Normalized data
Log[SAR247799]	S1PR1WT						S1PR1V132T						S1PR3WT						S1PR3T126V
-12	-3.42633	-3.7959	-7.64623	-7.83382	6.96707	-1.37346	-7.67607	-7.8637	8.45108	-6.71378	4.63475	-7.94095	-1.51261	-0.735092	2.4954	1.8128	0.938073	-6.13874	-1.753	-5.14179	0.975991	1.48772	-0.821488	2.11241
-11	-7.85683	-4.2433	-1.37549	-3.41824	-5.16637	-3.65482	-2.11037	4.15932	-6.73149	1.11439	-8.43109	-13.1268	-4.88532	2.45014	-3.52749	-5.06075	0.0711287	0.119675	18.0074	1.94858	-0.20479	-2.16213	-2.058	-1.06249
-10	-5.94506	1.89414	-0.582722	5.42954	-4.07513	-8.94019	-2.02	5.21972	1.89099	-11.153	-0.201721	-10.3842	1.47067	-1.25223	2.8706	-0.305875	-0.346569	-1.90019	9.94188	-3.00974	1.11033	6.56408	2.1734	-8.21902
-9	23.4144	28.4751	34.1597	26.8022	29.0588	38.1561	2.06895	-2.06937	1.95908	5.76065	5.86852	-3.97522	3.44049	-2.92098	-2.53546	0.405829	5.04936	5.94386	12.0699	-0.178203	4.89031	1.24263	2.95103	2.33399
-8	50.7066	49.0139	57.0567	55.7405	55.6765	59.5484	5.58614	10.9545	8.1308	18.0534	10.8545	12.9079	-7.52	5.30298	-4.31063	-2.32033	-0.555878	1.15456	12.5699	11.4912	0.663231	9.67761	3.73872	6.84705
-7	96.5649	97.2211	89.3391	86.3123	92.1378	87.4808	97.8832	88.5841	66.5362	71.9746	60.326	62.363	2.40619	4.53705	7.96519	3.92264	-0.469235	4.9679	25.3353	21.4623	20.4231	15.6041	23.8111	18.871
-6	102.369	97.2413	95.0736	97.4494	93.6224	100.03	119.656	114.184	91.5401	69.9788	81.7599	75.4029	5.5292	13.0193	11.7515	11.9608	12.8944	15.8925	57.9308	50.5534	35.197	52.391	50.7319	54.186
-5	112.469	110.011	110.353	105.69	106.677	93.962	87.2009	99.5971	93.6765	72.2084	70.0171	73.6668	50.5881	64.3363	54.4995	61.9025	54.4482	62.8199	61.4471	64.6508	63.5218	53.7742	48.5962	60.0244
