# Supplementary material for: Structural insights into subtype-specific agonist recognition by sphingosine-1-phosphate receptors
Source: PLoS Biol. 2026 Apr 10;24(4):e3003381. doi: 10.1371/journal.pbio.3003381 (PMC13089896; doi:10.1371/journal.pbio.3003381)
Supplement: S8 Data — (XLSX) [file pbio.3003381.s022.xlsx]

## Sheet: S7A Fig
Raw data
Log[CYM5442]	S1PR1WT						S1PR1M124V						S1PR5WT						S1PR5V115M
-12	0.675139	0.6784	0.680248	0.679182	0.674347	0.680636	0.648583	0.646404	0.654505	0.645611	0.651413	0.651146	0.550909	0.558302	0.555839	0.545881	0.558212	0.55432	0.555641	0.546733	0.548583	0.546404	0.553167	0.546969
-11	0.676139	0.67546	0.668296	0.684156	0.688346	0.675491	0.646998	0.64119	0.645237	0.6549	0.645881	0.646518	0.558682	0.554831	0.553444	0.556207	0.547401	0.550228	0.54957	0.551091	0.556998	0.55119	0.546304	0.553946
-10	0.682034	0.674374	0.673423	0.670013	0.682751	0.677605	0.644549	0.648473	0.639149	0.641476	0.645607	0.652918	0.557316	0.558529	0.548685	0.552911	0.556552	0.541306	0.550194	0.549155	0.554549	0.548473	0.550241	0.549445
-9	0.674797	0.67874	0.661556	0.671122	0.68283	0.676972	0.646036	0.648542	0.642704	0.641227	0.647147	0.635945	0.559528	0.552749	0.55412	0.546715	0.551038	0.548108	0.555096	0.556477	0.546036	0.548542	0.549624	0.547836
-8	0.649432	0.644323	0.653247	0.642472	0.642603	0.636646	0.637336	0.642933	0.635217	0.63346	0.64021	0.640258	0.550509	0.555877	0.549438	0.554975	0.55534	0.545182	0.544329	0.540671	0.537336	0.542933	0.534726	0.537571
-7	0.61949	0.597118	0.603207	0.593691	0.588307	0.608558	0.613721	0.614804	0.607459	0.612438	0.617927	0.6079	0.541226	0.54474	0.539832	0.539882	0.537458	0.546518	0.5387	0.531524	0.533721	0.524804	0.534715	0.536276
-6	0.576621	0.577958	0.580717	0.588314	0.570336	0.576256	0.584129	0.580492	0.595984	0.590162	0.585977	0.591361	0.522265	0.526301	0.521727	0.51238	0.532736	0.521084	0.529011	0.530915	0.534129	0.530492	0.526042	0.529709
-5	0.562732	0.566763	0.586532	0.57017	0.565806	0.577492	0.580038	0.582896	0.579963	0.560897	0.58044	0.587387	0.526466	0.512921	0.524839	0.5224	0.519533	0.521411	0.522394	0.515503	0.500038	0.512896	0.526052	0.516889
Basal data
Log[CYM5442]	S1PR1WT						S1PR1M124V						S1PR5WT						S1PR5V115M
-12	99.5792	100.06	100.333	100.175	99.4624	100.39	99.8419	99.5064	100.754	99.3843	100.277	100.236	99.4581	100.793	100.348	98.5504	100.777	100.074	101.102	99.4814	99.8181	99.4216	100.652	99.5243
-11	99.7267	99.6266	98.5699	100.909	101.527	99.6311	99.5979	98.7038	99.3268	100.814	99.4259	99.5241	100.861	100.166	99.9157	100.415	98.8248	99.3352	99.9977	100.274	101.349	100.292	99.4033	100.794
-10	100.596	99.4664	99.3262	98.8231	100.702	99.943	99.2209	99.8249	98.3896	98.7479	99.3837	100.509	100.615	100.834	99.0566	99.8195	100.477	97.7245	100.111	99.9222	100.904	99.798	100.12	99.975
-9	99.5288	100.11	97.5757	98.9867	100.714	99.8495	99.4497	99.8355	98.9368	98.7095	99.6208	97.8964	101.014	99.7903	100.038	98.7009	99.4813	98.9524	101.003	101.254	99.3546	99.8106	100.007	99.6822
-8	95.7876	95.0341	96.3503	94.761	94.7803	93.9017	98.1106	98.9722	97.7844	97.5138	98.5529	98.5604	99.3859	100.355	99.1925	100.192	100.258	98.4242	99.044	98.3785	97.7717	98.7901	97.2966	97.8143
-7	91.3713	88.0716	88.9696	87.566	86.772	89.7589	94.4753	94.642	93.5113	94.2778	95.1227	93.5791	97.7099	98.3443	97.4583	97.4673	97.0297	98.6654	98.0197	96.7142	97.1139	95.4913	97.2947	97.5787
-6	85.0484	85.2455	85.6525	86.773	84.1213	84.9945	89.9199	89.3601	91.7448	90.8486	90.2045	91.0331	94.2868	95.0156	94.1896	92.5022	96.1773	94.0736	96.2569	96.6033	97.1881	96.5264	95.7166	96.3838
-5	82.9998	83.5944	86.5102	84.0969	83.4533	85.1768	89.2901	89.7302	89.2786	86.3436	89.352	90.4214	95.0452	92.6	94.7516	94.3111	93.7935	94.1327	95.0528	93.799	90.985	93.3247	95.7185	94.0512
Normalized data
Log[CYM5442]	S1PR1WT						S1PR1M124V						S1PR5WT						S1PR5V115M
-12	2.03561	-1.15325	-2.96086	-1.91775	2.81012	-3.33946	0.294218	2.51814	-5.74983	3.32743	-2.59396	-2.32158	6.8775	-15.0427	-7.74068	21.787	-14.7772	-3.23665	-20.1284	6.49566	0.965757	7.47795	-12.7338	5.79016
-11	1.05799	1.72124	8.72737	-6.78218	-10.879	1.69163	1.91183	7.83916	3.70892	-6.15304	3.05159	2.40118	-16.171	-4.7514	-0.637297	-8.8304	17.2799	8.89669	-1.98451	-6.52823	-24.1827	-6.826	7.77788	-15.063
-10	-4.70722	2.78324	3.71308	7.0483	-5.40827	-0.376339	4.41075	0.406798	9.92251	7.54701	3.33145	-4.13	-12.1195	-15.7155	13.4722	0.94234	-9.85229	35.3522	-3.84971	-0.744932	-16.8652	1.29542	-3.98954	-1.61133
-9	2.36964	-1.48623	15.3182	5.96346	-5.48508	0.243481	2.89383	0.336276	6.29463	7.80138	1.75946	13.1919	-18.6767	1.42222	-2.64364	19.314	6.49763	15.1843	-18.4984	-22.6247	8.57806	1.08891	-2.14428	3.19752
-8	27.1733	32.1689	23.4426	33.9795	33.8512	39.6765	11.7723	6.06015	13.9349	15.7285	8.83989	8.79006	8.06453	-7.8523	11.2413	-5.17673	-6.26009	23.8601	13.6793	24.61	34.5764	17.8498	42.3791	33.8759
-7	56.4527	78.3287	72.375	81.6806	86.9447	67.1421	35.8733	34.7686	42.2645	37.1829	31.581	41.8149	35.5906	25.1716	39.7245	39.5754	46.7631	19.8983	30.5025	51.9456	45.3797	72.03	42.4112	37.7469
-6	98.372	97.0651	94.3668	86.9385	104.518	98.7292	66.075	69.7863	53.9763	59.9176	64.1884	58.6944	91.8138	79.8442	93.4094	121.125	60.7635	95.3151	59.4557	53.7663	44.162	55.0296	68.3305	57.372
-5	111.954	108.012	88.6806	104.68	108.948	97.521	70.2503	67.3328	70.3267	89.7849	69.8403	62.7499	79.3573	119.519	84.1799	91.4138	99.9153	94.3446	79.2325	99.8252	146.044	107.616	68.2992	95.6835

## Sheet: S7B Fig
Raw data
Log[CYM5442]	S1PR1WT						S1PR1S129T						S1PR5WT						S1PR5T120S
-12	0.675139	0.6784	0.680248	0.679182	0.674347	0.680636	0.655466	0.646383	0.646261	0.648462	0.653643	0.640333	0.550909	0.558302	0.555839	0.545881	0.558212	0.55432	0.544712	0.547484	0.544505	0.545611	0.550826	0.556389
-11	0.676139	0.67546	0.668296	0.684156	0.688346	0.675491	0.649389	0.647689	0.642243	0.640855	0.639286	0.651416	0.558682	0.554831	0.553444	0.556207	0.547401	0.550228	0.549574	0.554086	0.555237	0.5549	0.542253	0.540521
-10	0.682034	0.674374	0.673423	0.670013	0.682751	0.677605	0.649445	0.639874	0.656153	0.653193	0.656019	0.654561	0.557316	0.558529	0.548685	0.552911	0.556552	0.541306	0.544015	0.545036	0.549149	0.551476	0.552295	0.558176
-9	0.674797	0.67874	0.661556	0.671122	0.68283	0.676972	0.643297	0.638239	0.642883	0.64365	0.639373	0.653705	0.559528	0.552749	0.55412	0.546715	0.551038	0.548108	0.549185	0.556675	0.552704	0.551227	0.552321	0.540151
-8	0.649432	0.644323	0.653247	0.642472	0.642603	0.636646	0.648818	0.646863	0.636947	0.643188	0.645821	0.642867	0.550509	0.555877	0.549438	0.554975	0.55534	0.545182	0.555783	0.545928	0.555217	0.55346	0.543007	0.540303
-7	0.61949	0.597118	0.603207	0.593691	0.588307	0.608558	0.626894	0.633546	0.629366	0.638044	0.626673	0.629729	0.541226	0.54474	0.539832	0.539882	0.537458	0.546518	0.545393	0.539389	0.547459	0.542438	0.550852	0.544373
-6	0.576621	0.577958	0.580717	0.588314	0.570336	0.576256	0.588294	0.579619	0.580093	0.578977	0.583803	0.580751	0.522265	0.526301	0.521727	0.51238	0.532736	0.521084	0.512418	0.518818	0.515984	0.510162	0.509436	0.513775
-5	0.562732	0.566763	0.586532	0.57017	0.565806	0.577492	0.571649	0.579849	0.578859	0.583643	0.574601	0.582652	0.526466	0.512921	0.524839	0.5224	0.519533	0.521411	0.518202	0.526784	0.509963	0.500897	0.507948	0.5122
Basal data
Log[CYM5442]	S1PR1WT						S1PR1S129T						S1PR5WT						S1PR5T120S
-12	99.5792	100.06	100.333	100.175	99.4624	100.39	101.086	99.6851	99.6663	100.006	100.805	98.7521	99.4581	100.793	100.348	98.5504	100.777	100.074	99.3538	99.8595	99.3161	99.5178	100.469	101.484
-11	99.7267	99.6266	98.5699	100.909	101.527	99.6311	100.149	99.8866	99.0467	98.8326	98.5906	100.461	100.861	100.166	99.9157	100.415	98.8248	99.3352	100.241	101.064	101.274	101.212	98.9053	98.5895
-10	100.596	99.4664	99.3262	98.8231	100.702	99.943	100.157	98.6814	101.192	100.735	101.171	100.946	100.615	100.834	99.0566	99.8195	100.477	97.7245	99.2267	99.413	100.163	100.588	100.737	101.81
-9	99.5288	100.11	97.5757	98.9867	100.714	99.8495	99.2092	98.4291	99.1454	99.2636	98.6041	100.814	101.014	99.7903	100.038	98.7009	99.4813	98.9524	100.17	101.536	100.811	100.542	100.742	98.5219
-8	95.7876	95.0341	96.3503	94.761	94.7803	93.9017	100.061	99.7592	98.23	99.1924	99.5984	99.143	99.3859	100.355	99.1925	100.192	100.258	98.4242	101.373	99.5756	101.27	100.949	99.0429	98.5497
-7	91.3713	88.0716	88.9696	87.566	86.772	89.7589	96.6796	97.7055	97.0608	98.3991	96.6455	97.1167	97.7099	98.3443	97.4583	97.4673	97.0297	98.6654	99.4781	98.3829	99.8549	98.9391	100.474	99.292
-6	85.0484	85.2455	85.6525	86.773	84.1213	84.9945	90.7267	89.3889	89.4619	89.2898	90.0341	89.5633	94.2868	95.0156	94.1896	92.5022	96.1773	94.0736	93.4634	94.6308	94.1139	93.0521	92.9196	93.711
-5	82.9998	83.5944	86.5102	84.0969	83.4533	85.1768	88.1596	89.4243	89.2715	90.0094	88.6149	89.8565	95.0452	92.6	94.7516	94.3111	93.7935	94.1327	94.5186	96.0838	93.0157	91.3622	92.6481	93.4237
Normalized data
Log[CYM5442]	S1PR1WT						S1PR1S129T						S1PR5WT						S1PR5T120S
-12	2.03561	-1.15325	-2.96086	-1.91775	2.81012	-3.33946	-7.95394	1.33334	1.45807	-0.79199	-6.09009	7.51902	6.8775	-15.0427	-7.74068	21.787	-14.7772	-3.23665	8.59159	0.286262	9.21036	5.89762	-9.72698	-26.3916
-11	1.05799	1.72124	8.72737	-6.78218	-10.879	1.69163	-1.74067	-0.00217861	5.56586	6.98514	8.58999	-3.81244	-16.171	-4.7514	-0.637297	-8.8304	17.2799	8.89669	-5.97344	-19.4906	-22.9402	-21.9308	15.9579	21.1448
-10	-4.70722	2.78324	3.71308	7.0483	-5.40827	-0.376339	-1.79711	7.98811	-8.65569	-5.62928	-8.51919	-7.02798	-12.1195	-15.7155	13.4722	0.94234	-9.85229	35.3522	10.679	7.61952	-4.70119	-11.6741	-14.1268	-31.7456
-9	2.36964	-1.48623	15.3182	5.96346	-5.48508	0.243481	4.48834	9.66039	4.91189	4.12799	8.50053	-6.15362	-18.6767	1.42222	-2.64364	19.314	6.49763	15.1843	-4.80872	-27.2483	-15.3503	-10.9274	-14.2035	22.2543
-8	27.1733	32.1689	23.4426	33.9795	33.8512	39.6765	-1.15654	0.842377	10.9807	4.60001	1.90829	4.9278	8.06453	-7.8523	11.2413	-5.17673	-6.26009	23.8601	-24.5747	4.94761	-22.881	-17.6162	13.6977	21.7988
-7	56.4527	78.3287	72.375	81.6806	86.9447	67.1421	21.2596	14.4581	18.7324	9.85965	21.4852	18.3613	35.5906	25.1716	39.7245	39.5754	46.7631	19.8983	6.54929	24.5371	0.360706	15.4021	-9.80436	9.6061
-6	98.372	97.0651	94.3668	86.9385	104.518	98.7292	60.7263	69.5956	69.1116	70.2523	65.3178	68.4391	91.8138	79.8442	93.4094	121.125	60.7635	95.3151	105.337	86.1641	94.654	112.094	114.27	101.27
-5	111.954	108.012	88.6806	104.68	108.948	97.521	77.7453	69.361	70.3736	65.4814	74.7272	66.4954	79.3573	119.519	84.1799	91.4138	99.9153	94.3446	88.0071	62.2993	112.69	139.849	118.728	105.989

## Sheet: S7C Fig
Raw data
Log[HY-X-1011]	S1PR1WT						S1PR1M124V						S1PR5WT						S1PR5V115M
-12	0.683376	0.694272	0.680787	0.685419	0.696635	0.689084	0.672852	0.684381	0.681968	0.677034	0.680846	0.675333	0.556481	0.534381	0.557873	0.545419	0.566635	0.549084	0.549945	0.543598	0.535083	0.550121	0.53455	0.546958
-11	0.686833	0.695568	0.693796	0.687397	0.687709	0.692094	0.679074	0.683333	0.680215	0.676114	0.679081	0.685794	0.558434	0.558913	0.553796	0.557397	0.547709	0.552094	0.542948	0.54576	0.542345	0.537474	0.552149	0.543773
-10	0.681851	0.686025	0.692507	0.686867	0.6868	0.678546	0.682644	0.677533	0.685935	0.681121	0.672598	0.684684	0.56055	0.541024	0.552507	0.546867	0.5568	0.548546	0.537421	0.540303	0.53679	0.53786	0.54582	0.546138
-9	0.669165	0.679895	0.661111	0.67133	0.666577	0.676875	0.675779	0.681615	0.678584	0.68604	0.677939	0.684822	0.552807	0.555837	0.551111	0.56133	0.546577	0.556875	0.543484	0.548327	0.546456	0.545685	0.541687	0.539216
-8	0.648214	0.642408	0.646935	0.6441	0.634507	0.634252	0.683276	0.681677	0.67973	0.678224	0.685501	0.683501	0.542618	0.548738	0.546935	0.5441	0.554507	0.534252	0.53877	0.53669	0.520695	0.523782	0.529934	0.522708
-7	0.620903	0.628763	0.620918	0.624573	0.625917	0.626762	0.6512	0.656347	0.668532	0.666155	0.663503	0.677211	0.549963	0.541867	0.540918	0.554573	0.545917	0.536762	0.500211	0.51432	0.51417	0.518549	0.519101	0.511821
-6	0.623644	0.615748	0.614867	0.610637	0.617343	0.621824	0.634941	0.629962	0.613036	0.621184	0.618143	0.623595	0.52843	0.521196	0.534867	0.510637	0.527343	0.521824	0.50489	0.506478	0.49928	0.501728	0.492987	0.504752
-5	0.619236	0.613948	0.61048	0.614615	0.609269	0.618898	0.604151	0.614541	0.590433	0.593514	0.603199	0.601794	0.510215	0.517787	0.52048	0.524615	0.519269	0.528898	0.491819	0.480261	0.496089	0.488455	0.484901	0.497531
Basal data
Log[HY-X-1011]	S1PR1WT						S1PR1M124V						S1PR5WT						S1PR5V115M
-12	99.29	100.873	98.914	99.5869	101.217	100.119	99.1332	100.832	100.476	99.7492	100.311	99.4986	102.026	97.974	101.129	98.8711	101.573	98.4269	101.209	100.041	98.4738	101.241	98.3758	100.659
-11	99.7924	101.062	100.804	99.8743	99.9197	100.557	100.05	100.677	100.218	99.6138	100.051	101.04	102.384	102.472	100.39	101.042	98.1805	98.9665	99.9212	100.439	99.8103	98.9138	101.614	100.073
-10	99.0685	99.675	100.617	99.7973	99.7876	98.5882	100.576	99.8228	101.061	100.351	99.0958	100.876	102.772	99.192	100.156	99.1337	99.8101	98.3304	98.9042	99.4346	98.7879	98.9849	100.45	100.508
-9	97.2253	98.7843	96.0551	97.5399	96.8493	98.3456	99.5645	100.424	99.9776	101.076	99.8826	100.897	101.352	101.908	99.903	101.756	97.9775	99.8236	100.02	100.911	100.567	100.425	99.6892	99.2344
-8	94.1813	93.3376	93.9954	93.5836	92.1898	92.1526	100.669	100.433	100.147	99.9246	100.997	100.702	99.4844	100.606	99.146	98.6322	99.3991	95.7681	99.1523	98.7695	95.826	96.394	97.5262	96.1963
-7	90.2132	91.3552	90.2153	90.7463	90.9417	91.0644	95.9431	96.7015	98.4966	98.1465	97.7558	99.7753	100.831	99.3465	98.0553	100.531	97.8592	96.2181	92.0561	94.6527	94.625	95.4309	95.5325	94.1927
-6	90.6114	89.4642	89.3362	88.7216	89.6959	90.347	93.5477	92.8141	90.3204	91.5208	91.0727	91.876	96.883	95.5567	96.9585	92.5661	94.5297	93.5404	92.9173	93.2095	91.8847	92.3353	90.7267	92.8919
-5	89.971	89.2027	88.6988	89.2996	88.5229	89.9219	89.0112	90.5421	86.9902	87.444	88.871	88.664	93.5435	94.9317	94.3504	95.1	93.0824	94.8085	90.5118	88.3847	91.2975	89.8926	89.2385	91.563
Normalized data
Log[HY-X-1011]	S1PR1WT						S1PR1M124V						S1PR5WT						S1PR5V115M
-12	6.3466	-9.24091	10.0491	3.424	-12.6218	-1.81954	7.89017	-8.83257	-5.33236	1.82512	-3.70549	4.29253	-32.5381	34.2756	-17.7453	19.4828	-25.0706	26.8081	-19.0671	0.194633	26.0348	-19.5987	27.651	-10.0021
-11	1.40058	-11.0953	-8.56002	0.594261	0.147218	-6.12534	-1.13534	-7.31245	-2.79001	3.15887	-1.14468	-10.8827	-38.4416	-39.8901	-5.55825	-16.3213	30.872	17.9112	2.16882	-6.36651	3.99623	18.7789	-25.7531	-0.334554
-10	8.52734	2.55608	-6.7164	1.35232	1.44737	13.256	-6.31394	1.1008	-11.0869	-4.10422	8.25905	-9.27303	-44.8393	14.1914	-1.70593	15.154	4.00009	28.3999	18.9386	10.1926	20.8556	17.6066	-6.54856	-7.51347
-9	26.6749	11.3261	38.1971	23.5777	30.377	15.6452	3.64441	-4.8212	-0.423362	-11.239	0.511951	-9.47246	-21.4301	-30.59	2.46869	-28.0792	34.2179	3.77815	0.541563	-14.1559	-8.47645	-6.13972	5.99386	13.493
-8	56.6455	64.9521	58.4755	62.5307	76.2536	76.6192	-7.22967	-4.91069	-2.08683	0.0981857	-10.4579	-7.55644	9.37128	-9.13064	14.9499	23.4233	10.7776	70.6499	14.8462	21.1596	69.6963	60.3288	41.6602	63.589
-7	95.7146	84.4711	95.6939	90.4656	88.5419	87.3338	39.299	31.8323	14.1578	17.6051	21.4522	1.56819	-12.8322	11.6438	32.9365	-7.87952	36.1687	63.2308	131.858	89.0419	89.4994	76.2102	74.5356	96.6276
-6	91.794	103.089	104.349	110.401	100.807	94.3975	62.8841	70.1064	94.6594	82.8404	87.252	79.3427	52.2664	74.1356	51.0221	123.45	91.0705	107.384	117.658	112.841	134.685	127.255	153.78	118.077
-5	98.0991	105.664	110.625	104.709	112.357	98.5826	107.549	92.4762	127.447	122.979	108.93	110.968	107.333	84.4421	94.0267	81.6663	114.935	86.4737	157.323	192.398	144.368	167.533	178.32	139.991

## Sheet: S7D Fig
Raw data
Log[HY-X-1011]	S1PR1WT						S1PR1S129T						S1PR5WT						S1PR5T120S
-12	0.683376	0.694272	0.680787	0.685419	0.696635	0.689084	0.676717	0.678609	0.681302	0.677466	0.682208	0.679903	0.556481	0.534381	0.557873	0.545419	0.566635	0.549084	0.559945	0.543598	0.555083	0.550121	0.548455	0.546958
-11	0.686833	0.695568	0.693796	0.687397	0.687709	0.692094	0.684208	0.673668	0.679652	0.661871	0.676389	0.68057	0.558434	0.558913	0.553796	0.557397	0.547709	0.552094	0.552948	0.54576	0.542345	0.557474	0.542149	0.553773
-10	0.681851	0.686025	0.692507	0.686867	0.6868	0.678546	0.682678	0.674549	0.67399	0.683047	0.678796	0.681063	0.56055	0.541024	0.552507	0.546867	0.5568	0.548546	0.547421	0.550303	0.55679	0.54786	0.54582	0.546138
-9	0.669165	0.679895	0.661111	0.67133	0.666577	0.676875	0.688331	0.683798	0.676706	0.672671	0.685705	0.671778	0.552807	0.555837	0.551111	0.56133	0.546577	0.556875	0.543484	0.548327	0.546456	0.545685	0.541687	0.539216
-8	0.648214	0.642408	0.646935	0.6441	0.634507	0.634252	0.675929	0.67419	0.675594	0.687438	0.673523	0.675284	0.542618	0.548738	0.546935	0.5441	0.554507	0.534252	0.54877	0.53669	0.550695	0.553782	0.539934	0.542708
-7	0.620903	0.628763	0.620918	0.624573	0.625917	0.626762	0.666784	0.667003	0.660539	0.663055	0.66804	0.67356	0.549963	0.541867	0.540918	0.554573	0.545917	0.536762	0.530211	0.53432	0.53417	0.528549	0.529101	0.521821
-6	0.623644	0.615748	0.614867	0.610637	0.617343	0.621824	0.623308	0.622535	0.625557	0.620551	0.622457	0.62236	0.52843	0.521196	0.534867	0.510637	0.527343	0.521824	0.52489	0.526478	0.51928	0.521728	0.522987	0.524752
-5	0.619236	0.613948	0.61048	0.614615	0.609269	0.618898	0.599184	0.615282	0.618141	0.602208	0.606212	0.603398	0.510215	0.517787	0.52048	0.524615	0.519269	0.528898	0.501819	0.501261	0.516089	0.518455	0.514901	0.517531
Basal data
Log[HY-X-1011]	S1PR1WT						S1PR1S129T						S1PR5WT						S1PR5T120S
-12	99.29	100.873	98.914	99.5869	101.217	100.119	99.6098	99.8883	100.285	99.7201	100.418	100.079	102.026	97.974	101.129	98.8711	101.573	98.4269	101.68	98.7116	100.797	99.896	99.5935	99.3217
-11	99.7924	101.062	100.804	99.8743	99.9197	100.557	100.712	99.161	100.042	97.4246	99.5616	100.177	102.384	102.472	100.39	101.042	98.1805	98.9665	100.409	99.1042	98.4841	101.231	98.4484	100.559
-10	99.0685	99.675	100.617	99.7973	99.7876	98.5882	100.487	99.2908	99.2085	100.542	99.9158	100.249	102.772	99.192	100.156	99.1337	99.8101	98.3304	99.4058	99.9292	101.107	99.4855	99.1151	99.1728
-9	97.2253	98.7843	96.0551	97.5399	96.8493	98.3456	101.319	100.652	99.6082	99.0142	100.933	98.8828	101.352	101.908	99.903	101.756	97.9775	99.8236	98.6908	99.5703	99.2304	99.0906	98.3646	97.9158
-8	94.1813	93.3376	93.9954	93.5836	92.1898	92.1526	99.4939	99.2378	99.4446	101.188	99.1397	99.3989	99.4844	100.606	99.146	98.6322	99.3991	95.7681	99.6507	97.457	100	100.561	98.0462	98.5499
-7	90.2132	91.3552	90.2153	90.7463	90.9417	91.0644	98.1477	98.18	97.2286	97.5988	98.3326	99.1451	100.831	99.3465	98.0553	100.531	97.8592	96.2181	96.2806	97.0268	96.9994	95.9788	96.079	94.757
-6	90.6114	89.4642	89.3362	88.7216	89.6959	90.347	91.7482	91.6345	92.0793	91.3425	91.623	91.6087	96.883	95.5567	96.9585	92.5661	94.5297	93.5404	95.3144	95.6027	94.2956	94.7402	94.9689	95.2894
-5	89.971	89.2027	88.6988	89.2996	88.5229	89.9219	88.1973	90.5668	90.9878	88.6424	89.2318	88.8176	93.5435	94.9317	94.3504	95.1	93.0824	94.8085	91.125	91.0237	93.7161	94.1459	93.5004	93.9781
Normalized data
Log[HY-X-1011]	S1PR1WT						S1PR1S129T						S1PR5WT						S1PR5T120S
-12	6.3466	-9.24091	10.0491	3.424	-12.6218	-1.81954	3.19769	0.455892	-3.44742	2.11167	-4.76009	-1.42035	-32.5381	34.2756	-17.7453	19.4828	-25.0706	26.8081	-26.8346	22.1142	-12.275	2.58391	7.57113	12.0529
-11	1.40058	-11.0953	-8.56002	0.594261	0.147218	-6.12534	-7.65875	7.61711	-1.0556	24.7133	3.67305	-2.38571	-38.4416	-39.8901	-5.55825	-16.3213	30.872	17.9112	-5.88086	15.6402	25.8653	-19.4345	26.4543	-8.35097
-10	8.52734	2.55608	-6.7164	1.35232	1.44737	13.256	-5.44118	6.3392	7.14938	-5.97584	0.184862	-3.10018	-44.8393	14.1914	-1.70593	15.154	4.00009	28.3999	10.666	2.03631	-17.3854	9.35178	15.4606	14.5085
-9	26.6749	11.3261	38.1971	23.5777	30.377	15.6452	-13.6336	-7.06429	3.21373	9.06172	-9.82779	10.3558	-21.4301	-30.59	2.46869	-28.0792	34.2179	3.77815	22.4565	7.95431	13.5583	15.864	27.8364	35.2359
-8	56.6455	64.9521	58.4755	62.5307	76.2536	76.6192	4.33964	6.86025	4.82485	-12.3393	7.82607	5.27459	9.37128	-9.13064	14.9499	23.4233	10.7776	70.6499	6.62811	42.8005	0.863321	-8.37967	33.0857	24.7802
-7	95.7146	84.4711	95.6939	90.4656	88.5419	87.3338	17.5934	17.2753	26.6432	22.9978	15.7734	7.77312	-12.8322	11.6438	32.9365	-7.87952	36.1687	63.2308	62.1994	49.8948	50.3463	67.1766	65.5244	87.3228
-6	91.794	103.089	104.349	110.401	100.807	94.3975	80.6011	81.7203	77.3418	84.5962	81.8342	81.975	52.2664	74.1356	51.0221	123.45	91.0705	107.384	78.1311	73.3775	94.931	87.6003	83.8293	78.5444
-5	98.0991	105.664	110.625	104.709	112.357	98.5826	115.563	92.2326	88.0883	111.18	105.377	109.455	107.333	84.4421	94.0267	81.6663	114.935	86.4737	147.212	148.883	104.486	97.4002	108.043	100.167

## Sheet: S7E Fig
Raw data
Log[Ponesimod]	S1PR1WT						S1PR1M124V						S1PR5WT						S1PR5V115M
-12	0.679167	0.680869	0.674812	0.678611	0.685129	0.676128	0.646935	0.6441	0.645466	0.646383	0.636261	0.648462	0.547075	0.551945	0.540135	0.540036	0.54804	0.535397	0.546979	0.545758	0.530725	0.540925	0.53758	0.536538
-11	0.680254	0.680799	0.675052	0.67712	0.683365	0.680162	0.640918	0.644573	0.639389	0.647689	0.642243	0.640855	0.55359	0.542557	0.543245	0.550746	0.550402	0.544325	0.542147	0.535827	0.54418	0.535715	0.537685	0.540415
-10	0.679	0.687318	0.668846	0.688319	0.666083	0.671907	0.634867	0.650637	0.649445	0.639874	0.636153	0.643193	0.549904	0.543126	0.550083	0.547542	0.544481	0.545957	0.540326	0.536125	0.533892	0.533664	0.544993	0.534806
-9	0.666324	0.680943	0.677952	0.680846	0.673689	0.677903	0.65048	0.634615	0.643297	0.648239	0.632883	0.65365	0.544765	0.548196	0.537733	0.546967	0.548156	0.555828	0.531285	0.537431	0.545915	0.535395	0.530276	0.53175
-8	0.654892	0.664201	0.651012	0.650677	0.657763	0.655275	0.641111	0.64133	0.638818	0.646863	0.646947	0.643188	0.543308	0.545588	0.539412	0.544065	0.540806	0.540839	0.523122	0.526536	0.527467	0.535169	0.529963	0.520752
-7	0.611862	0.625224	0.618397	0.623216	0.618413	0.622693	0.600787	0.605419	0.606894	0.603546	0.599366	0.598044	0.545483	0.542975	0.545598	0.530735	0.531568	0.544829	0.51684	0.50653	0.502342	0.500436	0.514129	0.508578
-6	0.600747	0.599597	0.590293	0.595259	0.600172	0.599816	0.563796	0.557397	0.558294	0.559619	0.560093	0.558977	0.531795	0.53656	0.53451	0.539876	0.533998	0.532772	0.478942	0.482619	0.499281	0.480978	0.49325	0.482874
-5	0.59547	0.605088	0.590951	0.582255	0.580361	0.587632	0.552507	0.566867	0.551649	0.559849	0.558859	0.563643	0.532308	0.523695	0.51391	0.523466	0.53574	0.52835	0.473193	0.475627	0.482582	0.47758	0.472655	0.473511
Basal data
Log[Ponesimod]	S1PR1WT						S1PR1M124V						S1PR5WT						S1PR5V115M
-12	100.007	100.258	99.3657	99.9252	100.885	99.5595	100.362	99.9223	100.134	100.276	98.7061	100.599	100.608	101.503	99.3313	99.3131	100.785	98.4599	101.339	101.113	98.3278	100.218	99.5978	99.4046
-11	100.167	100.247	99.4011	99.7055	100.625	100.154	99.4286	99.9956	99.1915	100.479	99.6342	99.4189	101.806	99.7767	99.9032	101.283	101.219	100.102	100.444	99.2731	100.82	99.2522	99.6173	100.123
-10	99.9824	101.207	98.4872	101.355	98.0803	98.938	98.4899	100.936	100.751	99.2667	98.6893	99.7815	101.128	99.8813	101.161	100.693	100.13	100.402	100.106	99.3281	98.9145	98.8723	100.971	99.0838
-9	98.1159	100.268	99.828	100.254	99.2004	99.8208	100.912	98.4509	99.7977	100.564	98.1821	101.404	100.183	100.814	98.8896	100.588	100.806	102.217	98.4315	99.5703	101.142	99.193	98.2445	98.5176
-8	96.4326	97.8032	95.8611	95.8118	96.8553	96.489	99.4585	99.4926	99.1028	100.351	100.364	99.7808	99.9148	100.334	99.1983	100.054	99.4546	99.4607	96.9191	97.5517	97.7242	99.151	98.1866	96.48
-7	90.0963	92.0639	91.0586	91.7682	91.061	91.6912	93.203	93.9214	94.1503	93.631	92.9824	92.7773	100.315	99.8535	100.336	97.6026	97.7559	100.194	95.7553	93.8452	93.0693	92.716	95.2529	94.2245
-6	88.4597	88.2904	86.9203	87.6515	88.375	88.3225	87.4643	86.4716	86.6108	86.8164	86.8898	86.7168	97.7975	98.6737	98.2968	99.2836	98.2026	97.9773	88.7339	89.4151	92.502	89.1112	91.3848	89.4623
-5	87.6827	89.0989	87.0172	85.7368	85.4579	86.5285	85.713	87.9407	85.5798	86.852	86.6983	87.4406	97.8919	96.308	94.5084	96.2658	98.5231	97.164	87.6687	88.1198	89.4083	88.4816	87.5692	87.7277
Normalized data
Log[Ponesimod]	S1PR1WT						S1PR1M124V						S1PR5WT						S1PR5V115M
-12	-1.51137	-3.51701	3.62168	-0.856173	-8.53806	2.0707	-4.35296	-0.833138	-2.5292	-3.66736	8.90081	-6.24838	-9.41967	-34.1461	25.8211	26.3237	-14.3156	49.8829	-29.6187	-23.3731	53.5293	1.35017	18.462	23.7966
-11	-2.79218	-3.43403	3.33853	0.901764	-6.45845	-2.68395	3.11859	-1.41949	5.01623	-5.28923	1.47263	3.19621	-42.4991	13.5246	10.0294	-28.0563	-26.31	4.54893	-4.89677	27.4295	-15.2974	28.0069	17.9259	3.95913
-10	-1.3141	-11.1175	10.6532	-12.2974	13.9098	7.04506	10.6313	-8.94946	-7.46901	4.41423	9.03529	0.293889	-23.7828	10.6343	-24.6928	-11.7902	3.75689	-3.73936	4.41724	25.9097	37.3294	38.4943	-19.4568	32.6546
-9	13.625	-3.6036	-0.0786783	-3.48951	4.94496	-0.0208819	-8.75496	10.944	0.16408	-5.97164	13.0951	-12.6902	2.31006	-15.1121	38.0173	-8.86656	-14.906	-53.8615	50.6668	19.2238	-24.1766	29.6398	55.8285	48.2894
-8	27.0981	16.1275	31.6717	32.0664	23.7146	26.6466	2.87911	2.60637	5.72561	-4.26359	-4.3683	0.299693	9.71072	-1.86711	29.4942	5.86606	22.4168	22.2499	92.4276	74.959	70.1974	30.7995	57.4284	104.549
-7	77.8122	62.0639	70.11	64.431	70.0911	65.0472	52.9473	47.1968	45.3645	49.5215	54.7122	56.3538	-1.33509	11.4037	-1.91815	73.5528	69.3219	1.98865	124.56	177.302	198.727	208.48	138.431	166.827
-6	90.9114	92.2667	103.233	97.38	91.5891	92.0092	98.8783	106.824	105.71	104.064	103.476	104.862	68.1732	43.9776	54.3869	27.1382	56.987	63.2079	318.433	299.623	214.388	308.016	245.237	298.321
-5	97.1307	85.795	102.457	112.705	114.937	106.368	112.895	95.0654	113.961	103.779	105.009	99.0678	65.5667	109.301	158.989	110.465	48.1375	85.6648	347.846	335.39	299.812	325.399	350.594	346.216

## Sheet: S7F Fig
Raw data
Log[Ponesimod]	S1PR1WT						S1PR1S129T						S1PR5WT						S1PR5T120S
-12	0.679167	0.680869	0.674812	0.678611	0.685129	0.676128	0.636456	0.635685	0.634478	0.633046	0.632189	0.630749	0.547075	0.551945	0.540135	0.540036	0.54804	0.535397	0.54187	0.535827	0.526601	0.523098	0.535313	0.530749
-11	0.680254	0.680799	0.675052	0.67712	0.683365	0.680162	0.630695	0.633782	0.636565	0.632938	0.631828	0.634399	0.55359	0.542557	0.543245	0.550746	0.550402	0.544325	0.539137	0.533834	0.537426	0.529562	0.534218	0.520585
-10	0.679	0.687318	0.668846	0.688319	0.666083	0.671907	0.63417	0.638549	0.620272	0.643603	0.625835	0.641893	0.549904	0.543126	0.550083	0.547542	0.544481	0.545957	0.531512	0.536787	0.535035	0.528537	0.533135	0.530645
-9	0.666324	0.680943	0.677952	0.680846	0.673689	0.677903	0.62928	0.641728	0.628024	0.645391	0.6279	0.638495	0.544765	0.548196	0.537733	0.546967	0.548156	0.555828	0.529074	0.52846	0.526793	0.534205	0.533741	0.534418
-8	0.654892	0.664201	0.651012	0.650677	0.657763	0.655275	0.636089	0.648455	0.635837	0.648152	0.63581	0.645029	0.543308	0.545588	0.539412	0.544065	0.540806	0.540839	0.532262	0.52989	0.527706	0.529099	0.525195	0.527606
-7	0.611862	0.625224	0.618397	0.623216	0.618413	0.622693	0.635083	0.630121	0.634937	0.625622	0.633674	0.644786	0.545483	0.542975	0.545598	0.530735	0.531568	0.544829	0.514835	0.5193	0.519471	0.509485	0.517015	0.507471
-6	0.600747	0.599597	0.590293	0.595259	0.600172	0.599816	0.592345	0.607474	0.594159	0.603527	0.604571	0.60454	0.531795	0.53656	0.53451	0.539876	0.533998	0.532772	0.510223	0.510242	0.519636	0.503574	0.472694	0.492942
-5	0.59547	0.605088	0.590951	0.582255	0.580361	0.587632	0.56679	0.57786	0.578814	0.58121	0.574756	0.573478	0.532308	0.523695	0.51391	0.523466	0.53574	0.52835	0.472206	0.461738	0.473075	0.486841	0.478906	0.465135
Basal data
Log[Ponesimod]	S1PR1WT						S1PR1S129T						S1PR5WT						S1PR5T120S
-12	100.007	100.258	99.3657	99.9252	100.885	99.5595	100.424	100.303	100.112	99.8862	99.7509	99.5238	100.608	101.503	99.3313	99.3131	100.785	98.4599	101.809	100.673	98.9399	98.2819	100.577	99.7194
-11	100.167	100.247	99.4011	99.7055	100.625	100.154	99.5153	100.002	100.441	99.8692	99.694	100.1	101.806	99.7767	99.9032	101.283	101.219	100.102	101.295	100.299	100.974	99.4964	100.371	97.8097
-10	99.9824	101.207	98.4872	101.355	98.0803	98.938	100.063	100.754	97.8706	101.552	98.7484	101.282	101.128	99.8813	101.161	100.693	100.13	100.402	99.8626	100.854	100.525	99.3037	100.168	99.6997
-9	98.1159	100.268	99.828	100.254	99.2004	99.8208	99.2919	101.256	99.0938	101.834	99.0743	100.746	100.183	100.814	98.8896	100.588	100.806	102.217	99.4047	99.2893	98.976	100.369	100.281	100.409
-8	96.4326	97.8032	95.8611	95.8118	96.8553	96.489	100.366	102.318	100.327	102.27	100.322	101.777	99.9148	100.334	99.1983	100.054	99.4546	99.4607	100.003	99.558	99.1477	99.4093	98.6758	99.1288
-7	90.0963	92.0639	91.0586	91.7682	91.061	91.6912	100.208	99.4246	100.185	98.7148	99.9853	101.739	100.315	99.8535	100.336	97.6026	97.7559	100.194	96.7294	97.5682	97.6003	95.7242	97.1389	95.3458
-6	88.4597	88.2904	86.9203	87.6515	88.375	88.3225	93.4642	95.8513	93.7504	95.2286	95.3933	95.3883	97.7975	98.6737	98.2968	99.2836	98.2026	97.9773	95.8628	95.8664	97.6314	94.6135	88.8117	92.6159
-5	87.6827	89.0989	87.0172	85.7368	85.4579	86.5285	89.4319	91.1787	91.3291	91.7072	90.6889	90.4872	97.8919	96.308	94.5084	96.2658	98.5231	97.164	88.7201	86.7532	88.8832	91.4697	89.9788	87.3916
Normalized data
Log[Ponesimod]	S1PR1WT						S1PR1S129T						S1PR5WT						S1PR5T120S
-12	-1.51137	-3.51701	3.62168	-0.856173	-8.53806	2.0707	-4.85015	-3.87769	-2.35321	-0.544077	0.538616	2.35628	-9.41967	-34.1461	25.8211	26.3237	-14.3156	49.8829	-42.5839	-11.2337	36.6277	54.7979	-8.56705	15.1053
-11	-2.79218	-3.43403	3.33853	0.901764	-6.45845	-2.68395	2.42448	-1.47391	-4.98853	-0.408291	0.99394	-2.2532	-42.4991	13.5246	10.0294	-28.0563	-26.31	4.54893	-28.4094	-0.896909	-19.5314	21.2631	-2.89114	67.8346
-10	-1.3141	-11.1175	10.6532	-12.2974	13.9098	7.04506	-1.96318	-7.49366	15.5884	-13.8764	8.56222	-11.7171	-23.7828	10.6343	-24.6928	-11.7902	3.75689	-3.73936	11.1504	-16.2163	-7.12718	26.5832	2.72816	15.6485
-9	13.625	-3.6036	-0.0786783	-3.48951	4.94496	-0.0208819	4.21221	-11.5086	5.79803	-16.1349	5.95419	-7.42552	2.31006	-15.1121	38.0173	-8.86656	-14.906	-53.8615	23.7949	26.9805	35.6331	-2.82298	-0.413979	-3.92657
-8	27.0981	16.1275	31.6717	32.0664	23.7146	26.6466	-4.38678	-20.0043	-4.0695	-19.6216	-4.03501	-15.677	9.71072	-1.86711	29.4942	5.86606	22.4168	22.2499	7.26109	19.5622	30.8923	23.667	43.9216	31.4142
-7	77.8122	62.0639	70.11	64.431	70.0911	65.0472	-3.11684	3.15016	-2.93219	8.83184	-1.33777	-15.3705	-1.33509	11.4037	-1.91815	73.5528	69.3219	1.98865	97.6642	74.503	73.6164	125.419	86.3586	135.869
-6	90.9114	92.2667	103.233	97.38	91.5891	92.0092	50.8563	31.7504	48.5658	36.7347	35.4163	35.4561	68.1732	43.9776	54.3869	27.1382	56.987	63.2079	121.593	121.493	72.7596	156.087	316.285	211.243
-5	97.1307	85.795	102.457	112.705	114.937	106.368	83.1305	69.1494	67.9454	64.9191	73.0693	74.6838	65.5667	109.301	158.989	110.465	48.1375	85.6648	318.814	373.124	314.309	242.892	284.058	355.497

## Sheet: S7G Fig
Raw data
Log[SAR247799]	S1PR1WT						S1PR1M124V						S1PR5WT						S1PR5V115M
-12	0.736241	0.734435	0.745739	0.733889	0.726449	0.730018	0.738103	0.732903	0.73304	0.736704	0.738272	0.744636	0.580524	0.587049	0.571741	0.582972	0.576955	0.584894	0.671128	0.658282	0.615368	0.6699	0.661212	0.656897
-11	0.739854	0.742856	0.746194	0.737279	0.731041	0.727495	0.735095	0.730014	0.739242	0.734108	0.730534	0.734344	0.580575	0.584522	0.583183	0.581107	0.571608	0.580822	0.671631	0.670143	0.682352	0.674388	0.660298	0.664572
-10	0.732671	0.744297	0.740595	0.742967	0.721943	0.739284	0.726409	0.719231	0.721232	0.710044	0.710447	0.719675	0.581027	0.592153	0.576598	0.570462	0.581396	0.58079	0.68516	0.672321	0.671294	0.68092	0.674755	0.676203
-9	0.723971	0.726482	0.717127	0.719818	0.726197	0.723768	0.715995	0.715999	0.711996	0.710992	0.710999	0.719878	0.571376	0.583212	0.578232	0.583411	0.586398	0.584907	0.667835	0.673888	0.674826	0.667596	0.665604	0.654346
-8	0.682369	0.68571	0.674278	0.671403	0.671337	0.683437	0.69607	0.698082	0.694097	0.699068	0.688522	0.682875	0.567025	0.564557	0.570501	0.566958	0.568894	0.573072	0.663089	0.661141	0.665283	0.66585	0.648155	0.64247
-7	0.646423	0.645242	0.645732	0.649212	0.657281	0.651047	0.689983	0.68993	0.693908	0.68993	0.679969	0.689983	0.553358	0.549895	0.557114	0.551717	0.551448	0.568487	0.656343	0.651605	0.652918	0.656976	0.64819	0.640961
-6	0.641082	0.639043	0.632539	0.632469	0.632721	0.632528	0.662327	0.666016	0.65206	0.655827	0.652109	0.657824	0.548372	0.546011	0.539978	0.530313	0.544449	0.535356	0.644562	0.642957	0.644559	0.647891	0.639401	0.642215
-5	0.630327	0.629236	0.62873	0.618158	0.61733	0.623868	0.660814	0.656074	0.672633	0.660319	0.646067	0.648997	0.538158	0.537743	0.531189	0.52946	0.52017	0.525998	0.634116	0.615368	0.643295	0.634127	0.63765	0.641485
Basal data
Log[SAR247799]	S1PR1WT						S1PR1M124V						S1PR5WT						S1PR5V115M
-12	100.242	99.9964	101.535	99.922	98.909	99.395	100.112	99.4069	99.4254	99.9224	100.135	100.998	99.9716	101.095	98.459	100.393	99.357	100.724	102.39	100.43	93.8827	102.202	100.877	100.219
-11	100.734	101.143	101.597	100.384	99.5342	99.0515	99.7041	99.0149	100.267	99.5703	99.0856	99.6023	99.9803	100.66	100.429	100.072	98.4361	100.023	102.466	102.239	104.102	102.887	100.737	101.389
-10	99.7561	101.339	100.835	101.158	98.2955	100.657	98.5261	97.5524	97.8238	96.3064	96.361	97.6126	100.058	101.974	99.2955	98.2388	100.122	100.017	104.531	102.572	102.415	103.884	102.943	103.164
-9	98.5717	98.9136	97.6398	98.0062	98.8748	98.544	97.1136	97.1141	96.5711	96.4349	96.436	97.6403	98.3962	100.434	99.5768	100.469	100.983	100.726	101.887	102.811	102.954	101.851	101.547	99.8294
-8	92.9073	93.3622	91.8058	91.4143	91.4053	93.0528	94.4111	94.684	94.1434	94.8176	93.3873	92.6213	97.6469	97.2218	98.2455	97.6353	97.9687	98.6882	101.163	100.866	101.498	101.584	98.8849	98.0176
-7	88.0131	87.8523	87.919	88.3929	89.4915	88.6428	93.5854	93.5782	94.1178	93.5782	92.2271	93.5854	95.2932	94.697	95.9401	95.0106	94.9644	97.8987	100.134	99.4112	99.6114	100.231	98.8902	97.7873
-6	87.286	87.0083	86.1228	86.1132	86.1475	86.1213	89.8343	90.3346	88.4418	88.9527	88.4484	89.2235	94.4347	94.028	92.9891	91.3247	93.7591	92.1931	98.3367	98.0918	98.3362	98.8446	97.5493	97.9785
-5	85.8217	85.6731	85.6042	84.1648	84.052	84.9422	89.6291	88.9861	91.2321	89.562	87.6289	88.0262	92.6756	92.6043	91.4757	91.1778	89.5781	90.5817	96.743	93.8827	98.1434	96.7446	97.2822	97.8673
Normalized data
Log[SAR247799]	S1PR1WT						S1PR1M124V						S1PR5WT						S1PR5V115M
-12	-0.183773	1.56298	-9.37319	2.09112	9.28958	5.83644	0.740768	5.7519	5.62007	2.08828	0.577885	-5.55574	-1.77719	-15.9627	17.3172	-7.09888	5.9815	-11.2779	-32.3037	-7.56367	75.0905	-29.9401	-13.2062	-4.89488
-11	-3.68009	-6.58377	-9.81343	-1.18816	4.84701	8.27735	3.63962	8.53696	-0.357539	4.59055	8.03518	4.36287	-1.88816	-10.4682	-7.55816	-3.04535	17.6071	-2.4243	-33.2727	-30.4077	-53.9224	-38.5822	-11.4449	-19.6776
-10	3.27021	-7.9785	-4.397	-6.69171	13.6491	-3.12821	12.0109	18.9294	17.0012	27.7839	27.3955	18.5018	-2.87032	-27.0595	6.75726	20.0976	-3.67345	-2.35559	-59.3307	-34.6025	-32.6244	-51.1646	-39.2905	-42.0785
-9	11.6866	9.25723	18.3087	15.7048	9.53311	11.8836	22.048	22.0442	25.9025	26.8704	26.8631	18.3053	18.1104	-7.6208	3.20667	-8.05296	-14.5477	-11.3049	-25.9614	-37.6192	-39.4268	-25.5021	-21.6651	0.0178142
-8	51.9374	48.7049	59.7649	62.5466	62.6106	50.9036	41.2518	39.3126	43.1535	38.3628	48.5266	53.9696	27.5694	32.936	20.0131	27.7168	23.507	14.4239	-16.8214	-13.0692	-21.0475	-22.1381	11.9409	22.8903
-7	86.715	87.8578	87.3838	84.0165	76.2098	82.2409	47.119	47.1702	43.3359	47.1702	56.7707	47.119	57.2831	64.8105	49.1172	60.8506	61.4346	24.3915	-3.8288	5.29699	2.76921	-5.04777	11.8737	25.798
-6	91.8818	93.8554	100.148	100.216	99.972	100.158	73.7739	70.2186	83.669	80.0384	83.6224	78.1143	68.1218	73.2554	86.3712	107.383	76.6503	96.4196	18.862	21.9531	18.8678	12.4501	28.8014	23.3831
-5	102.287	103.343	103.833	114.061	114.863	108.537	75.2322	79.8009	63.8413	75.7089	89.4455	86.6218	90.3285	91.2295	105.477	109.237	129.433	116.763	38.9803	75.0905	21.3021	38.9601	32.1741	24.7875

## Sheet: S7H Fig
Raw data
Log[SAR247799]	S1PR1WT						S1PR1S129T						S1PR5WT						S1PR5T120S
-12	0.736241	0.734435	0.745739	0.733889	0.726449	0.730018	0.728997	0.734047	0.749734	0.732022	0.731854	0.732173	0.580524	0.587049	0.571741	0.582972	0.576955	0.584894	0.76935	0.769394	0.769006	0.771832	0.775395	0.770882
-11	0.739854	0.742856	0.746194	0.737279	0.731041	0.727495	0.720755	0.721232	0.72573	0.730325	0.730391	0.72648	0.580575	0.584522	0.583183	0.581107	0.571608	0.580822	0.769908	0.771853	0.783859	0.770402	0.773655	0.777024
-10	0.732671	0.744297	0.740595	0.742967	0.721943	0.739284	0.736886	0.721744	0.728848	0.729762	0.721337	0.722958	0.581027	0.592153	0.576598	0.570462	0.581396	0.58079	0.76853	0.771578	0.767473	0.759703	0.781687	0.7816
-9	0.723971	0.726482	0.717127	0.719818	0.726197	0.723768	0.711557	0.699929	0.701908	0.709538	0.693908	0.69231	0.571376	0.583212	0.578232	0.583411	0.586398	0.584907	0.765203	0.774674	0.761438	0.774897	0.784075	0.783905
-8	0.682369	0.68571	0.674278	0.671403	0.671337	0.683437	0.709642	0.702114	0.698477	0.703261	0.707508	0.707036	0.567025	0.564557	0.570501	0.566958	0.568894	0.573072	0.770087	0.779667	0.764978	0.766174	0.768786	0.787906
-7	0.646423	0.645242	0.645732	0.649212	0.657281	0.651047	0.693908	0.68993	0.679969	0.689983	0.708059	0.699929	0.553358	0.549895	0.557114	0.551717	0.551448	0.568487	0.75344	0.748943	0.771048	0.774629	0.765545	0.771142
-6	0.641082	0.639043	0.632539	0.632469	0.632721	0.632528	0.683655	0.670538	0.670592	0.680838	0.679585	0.670828	0.548372	0.546011	0.539978	0.530313	0.544449	0.535356	0.74791	0.748797	0.746447	0.753884	0.745426	0.745624
-5	0.630327	0.629236	0.62873	0.618158	0.61733	0.623868	0.672633	0.674826	0.675333	0.670442	0.674799	0.66958	0.538158	0.537743	0.531189	0.52946	0.52017	0.525998	0.73695	0.72791	0.743001	0.728407	0.718998	0.737388
Basal data
Log[SAR247799]	S1PR1WT						S1PR1S129T						S1PR5WT						S1PR5T120S
-12	100.242	99.9964	101.535	99.922	98.909	99.395	99.2096	99.8969	102.032	99.6214	99.5984	99.6419	99.9716	101.095	98.459	100.393	99.357	100.724	99.789	99.7948	99.7444	100.111	100.573	99.9877
-11	100.734	101.143	101.597	100.384	99.5342	99.0515	98.088	98.1529	98.7651	99.3904	99.3994	98.8671	99.9803	100.66	100.429	100.072	98.4361	100.023	99.8614	100.114	101.671	99.9254	100.347	100.784
-10	99.7561	101.339	100.835	101.158	98.2955	100.657	100.283	98.2226	99.1894	99.3137	98.1672	98.3878	100.058	101.974	99.2955	98.2388	100.122	100.017	99.6826	100.078	99.5456	98.5378	101.389	101.378
-9	98.5717	98.9136	97.6398	98.0062	98.8748	98.544	96.8362	95.2538	95.5231	96.5615	94.4344	94.2169	98.3962	100.434	99.5768	100.469	100.983	100.726	99.2511	100.48	98.7629	100.508	101.699	101.677
-8	92.9073	93.3622	91.8058	91.4143	91.4053	93.0528	96.5756	95.5511	95.0562	95.7072	96.2852	96.221	97.6469	97.2218	98.2455	97.6353	97.9687	98.6882	99.8846	101.127	99.2219	99.3771	99.7158	102.196
-7	88.0131	87.8523	87.919	88.3929	89.4915	88.6428	94.4344	93.893	92.5374	93.9002	96.3602	95.2538	95.2932	94.697	95.9401	95.0106	94.9644	97.8987	97.7254	97.1421	100.009	100.474	99.2955	100.021
-6	87.286	87.0083	86.1228	86.1132	86.1475	86.1213	93.039	91.254	91.2613	92.6556	92.4851	91.2934	94.4347	94.028	92.9891	91.3247	93.7591	92.1931	97.0081	97.1232	96.8183	97.783	96.686	96.7116
-5	85.8217	85.6731	85.6042	84.1648	84.052	84.9422	91.539	91.8375	91.9065	91.2409	91.8338	91.1235	92.6756	92.6043	91.4757	91.1778	89.5781	90.5817	95.5866	94.4141	96.3714	94.4785	93.2581	95.6434
Normalized data
Log[SAR247799]	S1PR1WT						S1PR1S129T						S1PR5WT						S1PR5T120S
-12	-0.183773	1.56298	-9.37319	2.09112	9.28958	5.83644	7.15351	2.26966	-12.9003	4.22783	4.39073	4.08176	-1.77719	-15.9627	17.3172	-7.09888	5.9815	-11.2779	0.527815	0.454703	1.09029	-3.53718	-9.37199	-1.98166
-11	-3.68009	-6.58377	-9.81343	-1.18816	4.84701	8.27735	15.1235	14.6628	10.3126	5.86875	5.80492	9.58771	-1.88816	-10.4682	-7.55816	-3.04535	17.6071	-2.4243	-0.386007	-3.57109	-23.2306	-1.19508	-6.52175	-12.0386
-10	3.27021	-7.9785	-4.397	-6.69171	13.6491	-3.12821	-0.47614	14.1671	7.2969	6.41391	14.5606	12.9931	-2.87032	-27.0595	6.75726	20.0976	-3.67345	-2.35559	1.87009	-3.12145	3.59988	16.3226	-19.6741	-19.5309
-9	11.6866	9.25723	18.3087	15.7048	9.53311	11.8836	24.0187	35.2631	33.3497	25.971	41.0862	42.6317	18.1104	-7.6208	3.20667	-8.05296	-14.5477	-11.3049	7.31805	-8.19127	13.4817	-8.55558	-23.5844	-23.3058
-8	51.9374	48.7049	59.7649	62.5466	62.6106	50.9036	25.871	33.1506	36.6677	32.0412	27.9343	28.3908	27.5694	32.936	20.0131	27.7168	23.507	14.4239	-0.679944	-16.3666	7.68647	5.72682	1.45102	-29.8574
-7	86.715	87.8578	87.3838	84.0165	76.2098	82.2409	41.0862	44.9334	54.5661	44.8819	27.4017	35.2631	57.2831	64.8105	49.1172	60.8506	61.4346	24.3915	26.5787	33.9422	-2.25359	-8.117	6.75799	-2.40775
-6	91.8818	93.8554	100.148	100.216	99.972	100.158	51.0015	63.6857	63.6341	53.7258	54.9376	63.4055	68.1218	73.2554	86.3712	107.383	76.6503	96.4196	35.6345	34.1817	38.0299	25.8523	39.7009	39.3774
-5	102.287	103.343	103.833	114.061	114.863	108.537	61.6605	59.5394	59.049	63.7788	59.5653	64.6127	90.3285	91.2295	105.477	109.237	129.433	116.763	53.5802	68.3818	43.6721	67.5692	82.9757	52.8628
