# Supplementary material for: Structural insights into subtype-specific agonist recognition by sphingosine-1-phosphate receptors
Source: PLoS Biol. 2026 Apr 10;24(4):e3003381. doi: 10.1371/journal.pbio.3003381 (PMC13089896; doi:10.1371/journal.pbio.3003381)
Supplement: S9 Data — (XLSX) [file pbio.3003381.s023.xlsx]

## Sheet: S9B Fig
Raw data
Log[CYM5442]	S1PR1WT						S1PR1R78A						S1PR5WT						S1PR5A69R
-12	0.675139	0.6784	0.680248	0.679182	0.674347	0.680636	0.631118	0.640242	0.640826	0.636389	0.639828	0.64677	0.550909	0.558302	0.555839	0.545881	0.558212	0.55432	0.552751	0.555932	0.554048	0.54939	0.548799	0.547947
-11	0.676139	0.67546	0.668296	0.684156	0.688346	0.675491	0.64067	0.630296	0.642253	0.630521	0.64358	0.636394	0.558682	0.554831	0.553444	0.556207	0.547401	0.550228	0.552697	0.550398	0.551406	0.548778	0.556396	0.545929
-10	0.682034	0.674374	0.673423	0.670013	0.682751	0.677605	0.630697	0.642429	0.632295	0.638176	0.640767	0.641283	0.557316	0.558529	0.548685	0.552911	0.556552	0.541306	0.55534	0.554369	0.550097	0.553987	0.551116	0.539258
-9	0.674797	0.67874	0.661556	0.671122	0.68283	0.676972	0.632511	0.638522	0.642321	0.640151	0.644055	0.63494	0.559528	0.552749	0.55412	0.546715	0.551038	0.548108	0.549997	0.545579	0.545202	0.548955	0.544716	0.549239
-8	0.649432	0.644323	0.653247	0.642472	0.642603	0.636646	0.631238	0.630383	0.623007	0.610303	0.613328	0.607223	0.550509	0.555877	0.549438	0.554975	0.55534	0.545182	0.541303	0.546091	0.555883	0.544173	0.547882	0.550002
-7	0.61949	0.597118	0.603207	0.593691	0.588307	0.608558	0.595371	0.592727	0.580852	0.594373	0.605288	0.598508	0.541226	0.54474	0.539832	0.539882	0.537458	0.546518	0.54128	0.549739	0.54617	0.540571	0.542729	0.542824
-6	0.576621	0.577958	0.580717	0.588314	0.570336	0.576256	0.569994	0.567266	0.569436	0.573775	0.569679	0.578835	0.522265	0.526301	0.521727	0.51238	0.532736	0.521084	0.528246	0.538195	0.537714	0.53932	0.526613	0.523857
-5	0.562732	0.566763	0.586532	0.57017	0.565806	0.577492	0.571234	0.57924	0.577948	0.5622	0.577297	0.569784	0.526466	0.512921	0.524839	0.5224	0.519533	0.521411	0.522096	0.515573	0.516198	0.519639	0.515781	0.510815
Basal data
Log[CYM5442]	S1PR1WT						S1PR1R78A						S1PR5WT						S1PR5A69R
-12	99.5792	100.06	100.333	100.175	99.4624	100.39	98.7363	100.164	100.255	99.561	100.099	101.185	99.4581	100.793	100.348	98.5504	100.777	100.074	100.231	100.808	100.466	99.6215	99.5142	99.3598
-11	99.7267	99.6266	98.5699	100.909	101.527	99.6311	100.231	98.6076	100.478	98.643	100.686	99.5618	100.861	100.166	99.9157	100.415	98.8248	99.3352	100.221	99.8042	99.987	99.5105	100.892	98.9939
-10	100.596	99.4664	99.3262	98.8231	100.702	99.943	98.6705	100.506	98.9205	99.8406	100.246	100.327	100.615	100.834	99.0566	99.8195	100.477	97.7245	100.7	100.524	99.7497	100.455	99.9343	97.7841
-9	99.5288	100.11	97.5757	98.9867	100.714	99.8495	98.9543	99.8946	100.489	100.149	100.76	99.3343	101.014	99.7903	100.038	98.7009	99.4813	98.9524	99.7315	98.9304	98.862	99.5425	98.7739	99.5941
-8	95.7876	95.0341	96.3503	94.761	94.7803	93.9017	98.755	98.6213	97.4674	95.4799	95.9532	94.9979	99.3859	100.355	99.1925	100.192	100.258	98.4242	98.1549	99.0233	100.799	98.6754	99.348	99.7324
-7	91.3713	88.0716	88.9696	87.566	86.772	89.7589	93.1439	92.7302	90.8724	92.9877	94.6952	93.6345	97.7099	98.3443	97.4583	97.4673	97.0297	98.6654	98.1508	99.6847	99.0375	98.0223	98.4136	98.4307
-6	85.0484	85.2455	85.6525	86.773	84.1213	84.9945	89.1736	88.7468	89.0863	89.7652	89.1243	90.5568	94.2868	95.0156	94.1896	92.5022	96.1773	94.0736	95.7874	97.5915	97.5043	97.7955	95.4913	94.9915
-5	82.9998	83.5944	86.5102	84.0969	83.4533	85.1768	89.3676	90.6201	90.418	87.9543	90.3162	89.1408	95.0452	92.6	94.7516	94.3111	93.7935	94.1327	94.6722	93.4894	93.6027	94.2266	93.527	92.6266
Normalized data
Log[CYM5442]	S1PR1WT						S1PR1R78A						S1PR5WT						S1PR5A69R
-12	2.03561	-1.15325	-2.96086	-1.91775	2.81012	-3.33946	7.62409	-1.83932	-2.446	2.1564	-1.4102	-8.61056	6.8775	-15.0427	-7.74068	21.787	-14.7772	-3.23665	-5.81379	-15.2885	-9.67539	4.19495	5.95685	8.49315
-11	1.05799	1.72124	8.72737	-6.78218	-10.879	1.69163	-2.28393	8.47681	-3.92535	8.24264	-5.30229	2.15105	-16.171	-4.7514	-0.637297	-8.8304	17.2799	8.89669	-5.65289	1.19419	-1.80929	6.01806	-16.6685	14.5027
-10	-4.70722	2.78324	3.71308	7.0483	-5.40827	-0.376339	8.06034	-4.10814	6.40279	0.302684	-2.38467	-2.91907	-12.1195	-15.7155	13.4722	0.94234	-9.85229	35.3522	-13.5243	-10.6327	2.08882	-9.49645	-0.943135	34.3724
-9	2.36964	-1.48623	15.3182	5.96346	-5.48508	0.243481	6.17851	-0.0554764	-3.99589	-1.74535	-5.79492	3.65936	-18.6767	1.42222	-2.64364	19.314	6.49763	15.1843	2.38836	15.5459	16.6694	5.49139	18.1162	4.64427
-8	27.1733	32.1689	23.4426	33.9795	33.8512	39.6765	7.49974	8.38639	16.0364	29.2133	26.0755	32.4085	8.06453	-7.8523	11.2413	-5.17673	-6.26009	23.8601	28.2824	14.0203	-15.1406	19.7341	8.68667	2.37328
-7	56.4527	78.3287	72.375	81.6806	86.9447	67.1421	44.7006	47.4432	59.76	45.7362	34.4153	41.4475	35.5906	25.1716	39.7245	39.5754	46.7631	19.8983	28.3499	3.15651	13.7861	30.461	24.0333	23.7525
-6	98.372	97.0651	94.3668	86.9385	104.518	98.7292	71.0228	73.8522	71.6015	67.1007	71.3495	61.8526	91.8138	79.8442	93.4094	121.125	60.7635	95.3151	67.1679	37.5368	38.969	34.1855	72.0302	80.2402
-5	111.954	108.012	88.6806	104.68	108.948	97.521	69.7364	61.4326	62.7727	79.1066	63.4474	71.24	79.3573	119.519	84.1799	91.4138	99.9153	94.3446	85.4842	104.911	103.049	92.8023	104.293	119.082

## Sheet: S9C Fig
Raw data
Log[HY-X-1011]	S1PR1WT						S1PR1R78A						S1PR5WT						S1PR5A69R
-12	0.683376	0.694272	0.680787	0.685419	0.696635	0.689084	0.689945	0.683598	0.695083	0.680121	0.688455	0.676958	0.556481	0.534381	0.557873	0.545419	0.566635	0.549084	0.552852	0.544381	0.550787	0.555419	0.546635	0.549084
-11	0.686833	0.695568	0.693796	0.687397	0.687709	0.692094	0.682948	0.69576	0.692345	0.677474	0.672149	0.683773	0.558434	0.558913	0.553796	0.557397	0.547709	0.552094	0.549074	0.553333	0.557959	0.557397	0.547709	0.552094
-10	0.681851	0.686025	0.692507	0.686867	0.6868	0.678546	0.677421	0.680303	0.68679	0.68786	0.67582	0.676138	0.56055	0.541024	0.552507	0.546867	0.5568	0.548546	0.552644	0.547533	0.552507	0.546867	0.5568	0.548546
-9	0.669165	0.679895	0.661111	0.67133	0.666577	0.676875	0.663484	0.668327	0.676456	0.675685	0.681687	0.679216	0.552807	0.555837	0.551111	0.56133	0.546577	0.556875	0.545779	0.541615	0.541111	0.53133	0.546577	0.536875
-8	0.648214	0.642408	0.646935	0.6441	0.634507	0.634252	0.67877	0.66669	0.660695	0.663782	0.669934	0.672708	0.542618	0.548738	0.546935	0.5441	0.554507	0.534252	0.533276	0.531677	0.526935	0.5241	0.534507	0.534252
-7	0.620903	0.628763	0.620918	0.624573	0.625917	0.626762	0.660211	0.64432	0.65417	0.658549	0.659101	0.661821	0.549963	0.541867	0.540918	0.554573	0.545917	0.536762	0.5212	0.516347	0.510918	0.514573	0.515917	0.516762
-6	0.623644	0.615748	0.614867	0.610637	0.617343	0.621824	0.60489	0.616478	0.61928	0.601728	0.622987	0.624752	0.52843	0.521196	0.534867	0.510637	0.527343	0.521824	0.504941	0.509962	0.494867	0.490637	0.497343	0.491824
-5	0.619236	0.613948	0.61048	0.614615	0.609269	0.618898	0.600819	0.600261	0.616089	0.608455	0.614901	0.607531	0.510215	0.517787	0.52048	0.524615	0.519269	0.528898	0.494151	0.484541	0.49048	0.494615	0.489269	0.488898
Basal data
Log[HY-X-1011]	S1PR1WT						S1PR1R78A						S1PR5WT						S1PR5A69R
-12	99.29	100.873	98.914	99.5869	101.217	100.119	100.62	99.6944	101.369	99.1873	100.403	98.7261	102.026	97.974	101.129	98.8711	101.573	98.4269	100.544	99.0035	100.169	101.011	99.4136	99.8589
-11	99.7924	101.062	100.804	99.8743	99.9197	100.557	99.5996	101.468	100.97	98.8013	98.0247	99.7199	102.384	102.472	100.39	101.042	98.1805	98.9665	99.8572	100.632	101.473	101.371	99.6089	100.406
-10	99.0685	99.675	100.617	99.7973	99.7876	98.5882	98.7936	99.2139	100.16	100.316	98.5601	98.6065	102.772	99.192	100.156	99.1337	99.8101	98.3304	100.506	99.5768	100.481	99.4557	101.262	99.761
-9	97.2253	98.7843	96.0551	97.5399	96.8493	98.3456	96.761	97.4673	98.6528	98.5405	99.4157	99.0553	101.352	101.908	99.903	101.756	97.9775	99.8236	99.2579	98.5006	98.4088	96.6301	99.403	97.6386
-8	94.1813	93.3376	93.9954	93.5836	92.1898	92.1526	98.9903	97.2285	96.3543	96.8045	97.7017	98.1062	99.4844	100.606	99.146	98.6322	99.3991	95.7681	96.9839	96.6932	95.8308	95.3153	97.208	97.1615
-7	90.2132	91.3552	90.2153	90.7463	90.9417	91.0644	96.2837	93.9662	95.4026	96.0413	96.1218	96.5184	100.831	99.3465	98.0553	100.531	97.8592	96.2181	94.7878	93.9053	92.9178	93.5825	93.8271	93.9807
-6	90.6114	89.4642	89.3362	88.7216	89.6959	90.347	88.2159	89.9058	90.3144	87.7547	90.8551	91.1125	96.883	95.5567	96.9585	92.5661	94.5297	93.5404	91.8309	92.7441	89.9988	89.2295	90.4491	89.4454
-5	89.971	89.2027	88.6988	89.2996	88.5229	89.9219	87.6222	87.5408	89.849	88.7357	89.6757	88.601	93.5435	94.9317	94.3504	95.1	93.0824	94.8085	89.8685	88.1209	89.201	89.953	88.9808	88.9133
Normalized data
Log[HY-X-1011]	S1PR1WT						S1PR1R78A						S1PR5WT						S1PR5A69R
-12	6.3466	-9.24091	10.0491	3.424	-12.6218	-1.81954	-6.74917	2.36482	-14.1261	7.35812	-4.60912	11.8989	-32.5381	34.2756	-17.7453	19.4828	-25.0706	26.8081	-8.106	17.2997	-1.91294	-15.8013	10.5381	3.19491
-11	1.40058	-11.0953	-8.56002	0.594261	0.147218	-6.12534	3.29894	-15.0985	-10.1952	11.1583	18.8049	2.11443	-38.4416	-39.8901	-5.55825	-16.3213	30.872	17.9112	3.22388	-9.54612	-23.4208	-21.7334	7.31788	-5.83145
-10	8.52734	2.55608	-6.7164	1.35232	1.44737	13.256	11.2338	7.09552	-2.21791	-3.75524	13.533	13.0764	-44.8393	14.1914	-1.70593	15.154	4.00009	28.3999	-7.4819	7.84668	-7.07051	9.84416	-19.945	4.80979
-9	26.6749	11.3261	38.1971	23.5777	30.377	15.6452	31.2466	24.2922	12.6208	13.7264	5.10882	8.65718	-21.4301	-30.59	2.46869	-28.0792	34.2179	3.77815	13.1051	25.5925	27.1061	56.4358	10.7125	39.8067
-8	56.6455	64.9521	58.4755	62.5307	76.2536	76.6192	9.29746	26.6435	35.2506	30.8183	21.9849	18.0021	9.37128	-9.13064	14.9499	23.4233	10.7776	70.6499	50.6018	55.3959	69.6162	78.1172	46.908	47.6745
-7	95.7146	84.4711	95.6939	90.4656	88.5419	87.3338	35.946	58.7631	44.6208	38.3328	37.5404	33.6348	-12.8322	11.6438	32.9365	-7.87952	36.1687	63.2308	86.8143	101.367	117.65	106.689	102.657	100.124
-6	91.794	103.089	104.349	110.401	100.807	94.3975	115.38	98.7415	94.7185	119.921	89.3948	86.8605	52.2664	74.1356	51.0221	123.45	91.0705	107.384	135.572	120.514	165.782	178.469	158.357	174.909
-5	98.0991	105.664	110.625	104.709	112.357	98.5826	121.225	122.027	99.3004	110.261	101.006	111.588	107.333	84.4421	94.0267	81.6663	114.935	86.4737	167.931	196.748	178.938	166.538	182.57	183.682

## Sheet: S9D Fig
Raw data
Log[Ponesimod]	S1PR1WT						S1PR1R78A						S1PR5WT						S1PR5A69R
-12	0.679167	0.680869	0.674812	0.678611	0.685129	0.676128	0.646935	0.6441	0.639227	0.657042	0.640859	0.648999	0.547075	0.551945	0.540135	0.540036	0.54804	0.535397	0.557491	0.555736	0.555338	0.557103	0.557112	0.5569
-11	0.680254	0.680799	0.675052	0.67712	0.683365	0.680162	0.640918	0.654573	0.648312	0.648724	0.659237	0.64947	0.55359	0.542557	0.543245	0.550746	0.550402	0.544325	0.557753	0.56367	0.557073	0.556898	0.548235	0.549105
-10	0.679	0.687318	0.668846	0.688319	0.666083	0.671907	0.644867	0.650637	0.636502	0.654528	0.643753	0.645823	0.549904	0.543126	0.550083	0.547542	0.544481	0.545957	0.555216	0.552276	0.541456	0.566144	0.557271	0.553858
-9	0.666324	0.680943	0.677952	0.680846	0.673689	0.677903	0.65048	0.644615	0.644817	0.658127	0.653869	0.645698	0.544765	0.548196	0.537733	0.546967	0.548156	0.555828	0.554442	0.54867	0.547066	0.547812	0.550022	0.540451
-8	0.654892	0.664201	0.651012	0.650677	0.657763	0.655275	0.640787	0.645419	0.652767	0.632961	0.642214	0.643363	0.543308	0.545588	0.539412	0.544065	0.540806	0.540839	0.543631	0.550154	0.546217	0.544549	0.540049	0.547295
-7	0.611862	0.625224	0.618397	0.623216	0.618413	0.622693	0.623796	0.627397	0.622677	0.622497	0.611778	0.624465	0.545483	0.542975	0.545598	0.530735	0.531568	0.544829	0.547994	0.544556	0.543072	0.544084	0.533073	0.532555
-6	0.600747	0.599597	0.590293	0.595259	0.600172	0.599816	0.592507	0.596867	0.584908	0.605416	0.585216	0.603414	0.531795	0.53656	0.53451	0.539876	0.533998	0.532772	0.514988	0.513809	0.519743	0.517968	0.517643	0.520091
-5	0.59547	0.605088	0.590951	0.582255	0.580361	0.587632	0.581111	0.57133	0.5751	0.579459	0.585434	0.577719	0.532308	0.523695	0.51391	0.523466	0.53574	0.52835	0.507846	0.505631	0.504629	0.507112	0.506442	0.501421
Basal data
Log[Ponesimod]	S1PR1WT						S1PR1R78A						S1PR5WT						S1PR5A69R
-12	100.007	100.258	99.3657	99.9252	100.885	99.5595	100.115	99.676	98.9219	101.679	99.1744	100.434	100.608	101.503	99.3313	99.3131	100.785	98.4599	100.158	99.8423	99.7709	100.088	100.09	100.052
-11	100.167	100.247	99.4011	99.7055	100.625	100.154	99.1835	101.297	100.328	100.392	102.018	100.507	101.806	99.7767	99.9032	101.283	101.219	100.102	100.205	101.268	100.083	100.051	98.4948	98.6511
-10	99.9824	101.207	98.4872	101.355	98.0803	98.938	99.7947	100.688	98.5002	101.29	99.6222	99.9426	101.128	99.8813	101.161	100.693	100.13	100.402	99.7489	99.2207	97.2769	101.712	100.118	99.5049
-9	98.1159	100.268	99.828	100.254	99.2004	99.8208	100.663	99.7557	99.7869	101.847	101.188	99.9232	100.183	100.814	98.8896	100.588	100.806	102.217	99.6098	98.5729	98.2847	98.4187	98.8158	97.0964
-8	96.4326	97.8032	95.8611	95.8118	96.8553	96.489	99.1633	99.88	101.017	97.9522	99.384	99.5619	99.9148	100.334	99.1983	100.054	99.4546	99.4607	97.6677	98.8395	98.1322	97.8325	97.024	98.3259
-7	90.0963	92.0639	91.0586	91.7682	91.061	91.6912	96.5339	97.0911	96.3608	96.3328	94.674	96.6373	100.315	99.8535	100.336	97.6026	97.7559	100.194	98.4515	97.8339	97.5672	97.749	95.7707	95.6778
-6	88.4597	88.2904	86.9203	87.6515	88.375	88.3225	91.6919	92.3665	90.5158	93.6895	90.5635	93.3797	97.7975	98.6737	98.2968	99.2836	98.2026	97.9773	92.5217	92.3098	93.3759	93.057	92.9987	93.4384
-5	87.6827	89.0989	87.0172	85.7368	85.4579	86.5285	89.9282	88.4147	88.9981	89.6726	90.5973	89.4034	97.8919	96.308	94.5084	96.2658	98.5231	97.164	91.2385	90.8406	90.6606	91.1066	90.9862	90.0842
Normalized data
Log[Ponesimod]	S1PR1WT						S1PR1R78A						S1PR5WT						S1PR5A69R
-12	-1.51137	-3.51701	3.62168	-0.856173	-8.53806	2.0707	-2.37303	1.13811	7.17391	-14.8919	5.15266	-4.93002	-9.41967	-34.1461	25.8211	26.3237	-14.3156	49.8829	3.00237	11.7114	13.6839	4.92869	4.88638	5.93352
-11	-2.79218	-3.43403	3.33853	0.901764	-6.45845	-2.68395	5.0801	-11.8329	-4.07865	-4.58921	-17.6105	-5.5126	-42.4991	13.5246	10.0294	-28.0563	-26.31	4.54893	1.70204	-27.6466	5.07726	5.94414	48.9184	44.6041
-10	-1.3141	-11.1175	10.6532	-12.2974	13.9098	7.04506	0.188158	-6.9582	10.5489	-11.7774	1.56866	-0.995798	-23.7828	10.6343	-24.6928	-11.7902	3.75689	-3.73936	14.2902	28.8754	82.5461	-39.9221	4.09506	21.0269
-9	13.625	-3.6036	-0.0786783	-3.48951	4.94496	-0.0208819	-6.76418	0.500102	0.250342	-16.2359	-10.9611	-0.840699	2.31006	-15.1121	38.0173	-8.86656	-14.906	-53.8615	18.1308	46.7613	54.7195	51.0206	40.0561	87.5317
-8	27.0981	16.1275	31.6717	32.0664	23.7146	26.6466	5.24159	-0.494719	-9.5966	14.9354	3.47502	2.05178	9.71072	-1.86711	29.4942	5.86606	22.4168	22.2499	71.7569	39.4006	58.931	67.2047	89.5292	53.5825
-7	77.8122	62.0639	70.11	64.431	70.0911	65.0472	26.2873	21.8274	27.6726	27.8966	41.1732	25.459	-1.33509	11.4037	-1.91815	73.5528	69.3219	1.98865	50.1138	67.1682	74.5309	69.5113	124.135	126.701
-6	90.9114	92.2667	103.233	97.38	91.5891	92.0092	65.0418	59.642	74.4548	49.053	74.0733	51.5325	68.1732	43.9776	54.3869	27.1382	56.987	63.2079	213.846	219.696	190.259	199.065	200.676	188.535
-5	97.1307	85.795	102.457	112.705	114.937	106.368	79.1578	91.2718	86.602	81.2034	73.8028	83.3581	65.5667	109.301	158.989	110.465	48.1375	85.6648	249.277	260.262	265.232	252.919	256.242	281.148

## Sheet: S9E Fig
Raw data
Log[SAR247799]	S1PR1WT						S1PR1R78A						S1PR5WT						S1PR5A69R
-12	0.736241	0.734435	0.745739	0.733889	0.726449	0.730018	0.665544	0.652731	0.656045	0.659877	0.670835	0.656705	0.580524	0.587049	0.571741	0.582972	0.576955	0.584894	0.707722	0.718416	0.663784	0.697491	0.700245	0.695937
-11	0.739854	0.742856	0.746194	0.737279	0.731041	0.727495	0.645346	0.662402	0.642677	0.674606	0.655154	0.651801	0.580575	0.584522	0.583183	0.581107	0.571608	0.580822	0.685134	0.697798	0.695113	0.694308	0.701121	0.696936
-10	0.732671	0.744297	0.740595	0.742967	0.721943	0.739284	0.663886	0.654804	0.65729	0.663773	0.656596	0.657553	0.581027	0.592153	0.576598	0.570462	0.581396	0.58079	0.690965	0.684888	0.689202	0.695515	0.690318	0.692151
-9	0.723971	0.726482	0.717127	0.719818	0.726197	0.723768	0.641353	0.641402	0.645953	0.646445	0.642972	0.642634	0.571376	0.583212	0.578232	0.583411	0.586398	0.584907	0.681699	0.686596	0.686311	0.688923	0.683023	0.677441
-8	0.682369	0.68571	0.674278	0.671403	0.671337	0.683437	0.621165	0.630839	0.632829	0.636545	0.633539	0.637832	0.567025	0.564557	0.570501	0.566958	0.568894	0.573072	0.681247	0.685461	0.680839	0.686559	0.687125	0.67482
-7	0.646423	0.645242	0.645732	0.649212	0.657281	0.651047	0.61071	0.608539	0.600659	0.602713	0.601896	0.604442	0.553358	0.549895	0.557114	0.551717	0.551448	0.568487	0.674447	0.675854	0.686253	0.669874	0.683937	0.669487
-6	0.641082	0.639043	0.632539	0.632469	0.632721	0.632528	0.574004	0.582677	0.574599	0.5768	0.583425	0.587478	0.548372	0.546011	0.539978	0.530313	0.544449	0.535356	0.663703	0.660412	0.683363	0.672061	0.650731	0.670987
-5	0.630327	0.629236	0.62873	0.618158	0.61733	0.623868	0.574803	0.546045	0.585771	0.561448	0.56375	0.571434	0.538158	0.537743	0.531189	0.52946	0.52017	0.525998	0.670118	0.663784	0.670944	0.660497	0.662944	0.661103
Basal data
Log[SAR247799]	S1PR1WT						S1PR1R78A						S1PR5WT						S1PR5A69R
-12	100.242	99.9964	101.535	99.922	98.909	99.395	100.796	98.8553	99.3572	99.9376	101.597	99.4572	99.9716	101.095	98.459	100.393	99.357	100.724	101.5	103.033	95.1982	100.032	100.427	99.8094
-11	100.734	101.143	101.597	100.384	99.5342	99.0515	97.7368	100.32	97.3327	102.168	99.2222	98.7144	99.9803	100.66	100.429	100.072	98.4361	100.023	98.2601	100.076	99.6913	99.5759	100.553	99.9528
-10	99.7561	101.339	100.835	101.158	98.2955	100.657	100.545	99.1693	99.5458	100.528	99.4406	99.5856	100.058	101.974	99.2955	98.2388	100.122	100.017	99.0964	98.2248	98.8435	99.7489	99.0036	99.2665
-9	98.5717	98.9136	97.6398	98.0062	98.8748	98.544	97.1321	97.1394	97.8287	97.9033	97.3773	97.326	98.3962	100.434	99.5768	100.469	100.983	100.726	97.7675	98.4697	98.4289	98.8035	97.9573	97.1569
-8	92.9073	93.3622	91.8058	91.4143	91.4053	93.0528	94.0746	95.5397	95.8411	96.4039	95.9487	96.5989	97.6469	97.2218	98.2455	97.6353	97.9687	98.6882	97.7026	98.307	97.6441	98.4645	98.5457	96.781
-7	88.0131	87.8523	87.919	88.3929	89.4915	88.6428	92.4912	92.1624	90.9689	91.28	91.1564	91.542	95.2932	94.697	95.9401	95.0106	94.9644	97.8987	96.7274	96.9293	98.4205	96.0716	98.0885	96.016
-6	87.286	87.0083	86.1228	86.1132	86.1475	86.1213	86.9321	88.2457	87.0223	87.3555	88.359	88.9728	94.4347	94.028	92.9891	91.3247	93.7591	92.1931	95.1865	94.7146	98.0062	96.3853	93.3261	96.2312
-5	85.8217	85.6731	85.6042	84.1648	84.052	84.9422	87.0532	82.6979	88.7142	85.0306	85.3791	86.543	92.6756	92.6043	91.4757	91.1778	89.5781	90.5817	96.1065	95.1982	96.2251	94.7267	95.0777	94.8137
Normalized data
Log[SAR247799]	S1PR1WT						S1PR1R78A						S1PR5WT						S1PR5A69R
-12	-0.183773	1.56298	-9.37319	2.09112	9.28958	5.83644	-4.11747	9.67169	6.10474	1.98088	-9.81119	5.39451	-1.77719	-15.9627	17.3172	-7.09888	5.9815	-11.2779	-21.0675	-40.4298	58.4834	-2.54365	-7.53036	0.269842
-11	-3.68009	-6.58377	-9.81343	-1.18816	4.84701	8.27735	17.6196	-0.735626	20.4911	-13.8696	7.0642	10.6725	-1.88816	-10.4682	-7.55816	-3.04535	17.6071	-2.4243	19.8289	-3.09991	1.76129	3.21808	-9.11609	-1.5399
-10	3.27021	-7.9785	-4.397	-6.69171	13.6491	-3.12821	-2.333	7.44037	4.76503	-2.21203	5.51231	4.48217	-2.87032	-27.0595	6.75726	20.0976	-3.67345	-2.35559	9.27063	20.2742	12.4639	1.03348	10.4424	7.12355
-9	11.6866	9.25723	18.3087	15.7048	9.53311	11.8836	21.9162	21.8642	16.9662	16.4363	20.1742	20.5384	18.1104	-7.6208	3.20667	-8.05296	-14.5477	-11.3049	26.047	17.1823	17.6976	12.9685	23.6514	33.7562
-8	51.9374	48.7049	59.7649	62.5466	62.6106	50.9036	43.6423	33.2319	31.0898	27.0906	30.3253	25.7055	27.5694	32.936	20.0131	27.7168	23.507	14.4239	26.8661	19.2371	27.6054	17.2481	16.2236	38.5016
-7	86.715	87.8578	87.3838	84.0165	76.2098	82.2409	54.894	57.2303	65.7112	63.5006	64.3792	61.6393	57.2831	64.8105	49.1172	60.8506	61.4346	24.3915	39.1783	36.6296	17.8033	47.457	21.9949	48.1582
-6	91.8818	93.8554	100.148	100.216	99.972	100.158	94.3969	85.0627	93.7561	91.3879	84.2574	79.896	68.1218	73.2554	86.3712	107.383	76.6503	96.4196	58.6302	64.5879	23.0343	43.497	82.1173	45.4422
-5	102.287	103.343	103.833	114.061	114.863	108.537	93.5364	124.485	81.7331	107.909	105.432	97.1619	90.3285	91.2295	105.477	109.237	129.433	116.763	47.0159	58.4834	45.5195	64.4346	60.0036	63.3375
